# Supplementary material for: Diversity and distribution of alpha satellite DNA in the genome of an Old World monkey: Cercopithecus solatus
Source: BMC Genomics. 2016 Nov 14;17:916. doi: 10.1186/s12864-016-3246-5 (PMC5109768; doi:10.1186/s12864-016-3246-5)
Supplement: Additional file 3: Text S1. — Alignment used to generate the phylogenetic tree from Fig. 7a. (TXT 28 kb) [file 12864_2016_3246_MOESM3_ESM.txt]

>lcl|FJ2WY_01679_02247_0_c2
-CTTTCGCTTAG----GTTGTTCTTGTGGAAT-TGG---CAAA--GTGATA-TTTGA---
------------------------AAGCCCATAG-AGGGCTATGG-TG-AA---------
---AAA--GGAAATA-T-CTTCCGTT--AAAAACTGG-AAAGAAGC-TTTCTGAG-AAAC
TGC-TTTG-TGTTCTG-TTAATTCATCTC-ACAGAG-TTACAAC-TTT-CCCTTCAAGAA
GC-
>lcl|FJ2WY_00072_02077_0_c2
-CTTTCACGAAG----GCTGTTCTTGTTAAAT-TTG---CAAA--GTGATA-TTTGG---
------------------------AAGCCCATAG-AGGGCTATGG-TG-AA---------
---ATA--GGAAATA-T-CTTCAGTT--AAACACTGA-AAAGAAGC-TTTCTGAG-AAAC
TAG-TCTT-TGTTCTG-TTAATTCATCTC-AGAGAG-TTACAGC-TTT-CTCCTCAAGAA
TC-
>lcl|FJ2WY_00175_02676_1_c2
--TTTCTCTAAG----ACTGTTCTTTTGGAAT-TTG---CAAA--GTGATA-TTTGG---
------------------------AAGCCCAGGG-AGGGCTATGG-TG-AA---------
---AAA---CAAATG-T-CCTAGGTT--AAAAACTGG-AAAGAAGC-TTTCTGAG-AAAC
TGC-TTTG-TGTTCTG-TTATTTCATCTC-ACAACG-TTACAGG-TTT-CCTCGCAAGAA
GC-
>lcl|FJ2WY_01086_01561_0_c2
-CTTTCGCTTAG----ACTGTTCTTGTGGAAT-TTG---AAAA--GTGATA-CTTCG---
------------------------AAGCCCATGG--GAGCTATGG-TG-AA---------
---AAA--GGAAATA-T-CTTTCGTT---AAAACTGG-AAACAAGA-TTTCTGAG-AAAC
TGC-TTTG-TGTTTTG-TTAATTCATCTC-ACAGAG-TTACAGC-TTT-CCCCTCAAGAA
GC-
>lcl|FJ2WY_00860_00374_0_c2
-CTTTCGCTAAT----ACACTTCTTGTGGAAT-TTG---CAAA--GTTATG-TTTGG---
------------------------AAGCCCATAG-AGGGCTATGG-TG--A---------
---AAA--GGAAATA-T-CTTCCCAT--AAAAACTGG-AAAGAAGT-TTTCTCAG-AAAC
TGC-TTTT-TGTTCTG-TTAATTCATCTC-ATAGAG-TTACAGC-TTT-CCCCTGAAGAA
---
>lcl|FJ2WY_01600_01982_1_c2
--GTTCACTAGG----GGTGTTCTTGTGGAAT-ATG---CAAA--GTGATA-TTTGA---
------------------------AAGCCAGTAG-AGGGCTATGG-TG-AA---------
---AAA--GGAAATA-TGTCTCAGTT--AAAAACTGG-AAAGAAGC-TTTGTGAG-AAAC
GAC-TTTG-TGTTCAT-TTAATTCATCAC-ACACAG-TTACAGT-TCT-CCCCTCAAGAA
GC-
>lcl|FJ2WY_02066_01490_2_c2
---TTCACTAAG----ACTGTTCCTGTGGAAT-TTG---CAAG--GTGATA-TTTGG---
------------------------AAGCCCATAG-AGGGATATGG-TG-AA---------
---AAA--GGAATTA-T-CTTCCGTT---AAAACTGG-AAAGAAGCTTTTCTGAG-CATC
TGC-TTTG-TGTTCTG-TTAATTCATCTC-ACAGAG-TTACAGC-TTT-CCCCTTAAGAA
GA-
>lcl|FJ2WY_00685_02294_2_c2
---TTCCCTAAG----ACTGTTCTTGTGGAAT-TTG---TAAA--GTGATA-TATGG---
------------------------AAGCCCATAG-AGGGCTATGG-TG-AA---------
---AAA--GGAAATA-T-CCTAAGAT--AAAAATTGG-AAAGAAGC-TTTCTGAG-ATAC
TGC-TTTG-TGTTCTG-TTAATGCATCTC-ACAGAG-TTACAGC-ATT-TCCCATAAGAA
GC-
>lcl|FJ2WY_00934_00161_0_c2
-CTTTCGCTATG----ACAGTTCTTGTAGAAT-TTG---CAAA--GTGATA-TTTGG---
------------------------AAGTTCATAG-AGGGCTATGG-TG-AA---------
---AAA--GGAAATA-T-CCTAAGAT---AAAACTGA-AAAGAATC-TTTCTGAG-AAAC
TGC-TTCG-TGTTCTG-TTAATTCATTTC-ACAGAG-TTACAGC--TT-CTCCTCAAGAA
GC-
>lcl|FJ2WY_00225_02721_0_c2
-CTTTCGCTATG----GCTGTTGTTGTGGAAA-TTG---CAAA--GTGATA-TTTGG---
------------------------AAGCCCATAG-AGGGCAATGG-TG-AA---------
---AAT--GGAAATA-T-CCGAAGAT--AAAAAAAGA-AAAGAAGC-TTTCTGAG-AAAC
CGC-TTTT-GTTTCTG-TTAGTTCATCTA-ACAGAG-TTACAGC-TTT-CCACTCAGGAA
GC-
>lcl|FJ2WY_00536_01522_1_c2
--GTTCACTAAG----ACTATTCTTGTGAAAT-TTG---CAAA--AGGGTA-TTTGG---
------------------------AAACCCATAG-AGGACTATGG-TG-AT---------
---AAA--GGAAATA-T-CTTCCGTT--AAATACTGG-AAAGAAGC-TTTCTGAG-ATAC
TGC-CGTG-TGTTCTA-TTAATACATCTC-ACAGAG-TTACAGC--TT-CCCCTCCAGAA
GC-
>lcl|FJ2WY_00995_02137_1_c2
--GTTCCCAAAG----ACTGTTCTTGTGGGAT-TTG---CAAA--CTGATA-TTTGG---
------------------------AAACCAATAG-AGGGCAAGGG-TG-AA---------
---AAT--GGAAATA-T-CCTAAGAT--AAAAACAGA-AAACAAGC-TTTCTGAG-AAAC
TGC-TTTG-CTTTCTG-TTAGTTCATGTC-ACAGAG-TTACAGC-GTC-CCTCTCAAGAA
GC-
>lcl|FJ2WY_00833_02094_0_c2
-CTTTCGCTAAG----ACTGTTCTTGTGGGAT-TGATTTTAAA--GTGATA-TTTGG---
------------------------AAGCTTATAG-AGGGCTACAG-TG-AA---------
---AAA--GGAAATT-A-CTTCAGTT--AAAAACTGA-AAAGAAGC-TTTATGAG-AACC
TGC-TTTG-TGTTCTG-TTAATTCATATC-ACAGAG-TTACAGC-ATT-GCCCTCAAGAA
GC-
>lcl|FJ2WY_00906_00742_0_c2
-CTTTCGCTAAG----ACTGTTCTTGTGGAAT-TTG---CAAA--GTGATA-ATTGG---
------------------------AAGACCATAG-AGGTCTTTGG-TG-AA---------
---AAA--GAATATA-T-CTTCCCTT--ACAAACTGG-AAAGAAGC-TTTCTGAG-AAAC
TGC-TTTG-TGTTCTG-TTAATTCATCTC-ACAGAG-TTACAGC-TTT-TCTCTTAAGAA
GC-
>lcl|FJ2WY_02019_02613_0_c2
-CTTTCGCTAAG----ACTGTTCTTGTGGAAT-TTG---CAAA--GTGATA-TTTTG---
------------------------AAGCCCATAG-TGGGCTATGG-TG-AA---------
---AAA--GGAGATA-T-CTTCCGTT---AAAAATGG-AAAGAACC-TTTCTGAG-AAAC
TTC-TTTG-TGTTCTT-TTAATTCATCTC-ACAGCG-TTACAGC-TTT-CCCCTCAAGAA
GC-
>lcl|FJ2WY_00218_00996_1_c2
--GTTCACTAAG----ACTGTTCTTGTGAAAT-TTG---CAAA--GTTATA-TTTGG---
------------------------AAGCCCATAG-ACGTCTATGG-TG-AA---------
---AGA--GGAAGTA-T-CCTAAGAT--AAATAATGA-AAAGAAGC-TTTCTAAG-AAAC
TGC-TTTG-TATTCTG-TTAATTCATCTC-ACAGAG-TTACAGCTTTT-TTCTTCAAGAA
GC-
>lcl|FJ2WY_00292_01504_1_c2
--TTTCTGTAAG----AATGTTCTTGTGAAAT-TTG---AAAA--GTGATA-TTTAG---
------------------------AAGCCCAGAG-AGGGCTATGA----AA---------
---AAT--GGAAATA-T-CCTAAGAT--AAAAACTG--AAAGAAGC-TTTATGAG-AAAC
TGG-TTTG-AGTTCTG-ATAATTCATCTC-ACAGAGATTACAAC-TTT-CCCCTTAAGAA
GC-
>lcl|FJ2WY_00501_02766_1_c2
--TTTCTCTAAG----ACTGTTCTAGTGGAAT-TTG---CAAA--GTCATA-TTTGT---
------------------------AAGTCCATAG-AGGGCTACGG-AG-AC---------
---AAA--GGAAATA-T-CCTAAGAT--AACAACTGA-AAAGAAGC-TTTCTCAG-AAAC
TGC-TTTG-TGTTCCG-TTAATTCGTCCC-ACAGAG-TTACAGC-TTT-CCCCTCAAGAA
CC-
>lcl|FJ2WY_00194_00339_0_c2
-CTTTCGCTAAG----TCTGTTCTAGGGGAAC-TTG---CAAA--GTGATA-TTTGG---
------------------------AAACCCATAG-GAGGCTATGG-TG-AA---------
---AAA--GGCAATG-T-CTTCCGTT--AAAAACTGG-AAAGAAGC-TTTCTGAG-AAAC
TCC-CATG-TGTTCTG-TTAATACACCTC-ACCGAG-TTACAGC-TTT-CCCCTCAAGAA
GC-
>lcl|FJ2WY_01311_00515_0_c2
-CTTTCGCTAAG----ACTGTTCTTGTAGAAT-TTC---CAAA--GTCATA-TTAGG---
------------------------ATGACCATAG-AGGGCTATTG-TG-AA---------
---AAA--GGAAATA-T-TTTCCGTT--AAAAAATGA-AAACCAGA-TTTCTGAA-AAAC
TGC-CTTG-GGTTCTT-TTAATTCATCTC-ACAGAG-TTACAGC-TTT-CCCTTCAAGAA
GC-
>lcl|FJ2WY_00436_01228_0_c1
-CTTTCGCTAAG----GCTGTTCTTGTGGAAT-TGG---CAAA--GGGATA-TTTGG---
------------------------AAGCCCATAG-AGGGCTATGG-AG--A---------
---AAA--GGAAATA-T-CTTCCGTT--CAAAACTGG-AAAGAAGC-TTTCTGAG-AAAC
TGC-TCTG-TGTTCTG-TTAATTCATCTC-ACAGAG-TTACATC-TTT-CCCTTCAAGAA
GC-
>lcl|FJ2WY_01887_02501_0_c1
-CTTTCGCTAAG----GCTGTTCTTGTGGAAT-TGG---CAAA--GGGATA-TTTGG---
------------------------AAGCCCATAG-AGGGCTATGG-TG-AA---------
---AAA--GGAAATA-T-CTTCCGTT--CAAAACTGG-AAAGAAGC-TTTCTGAG-AAAC
TGC-TCTG-TGTTCTG-TTAATTCATCTC-ACAGTG-TTACATC-TTT-CCCTTCAAGAA
GC-
>lcl|FJ2WY_01159_01007_1_c1
--TTTCCTTAAG----GCTGTTCTTGTGGAAT-TGG---CAAA--GGGATA-TTTGG---
------------------------AAACTCTTAG-AGGGCTACGG-TG-AA---------
---AAA--GGAAATA-T-CTTCCGTT--CAAAACTGG-AAAGAAGC-TTTCTGAG-AAAC
TGC-TCTG-TGTTCCG-TTAATTCATCTC-ACAGAG-TTACATC-TTT-CCCTTCAAGAA
GC-
>lcl|FJ2WY_01490_02608_0_c1
-CTTTCGCTAAG----GCTGTTCTTGTGGAAT-TGG---CTA---GGGATA-TTTGG---
------------------------AAGCCCTTAG--AGGCTATGG-TG-AA---------
---AAA--GGAAATA-T-CTTCCGTT--CAAAACTGG-AAAGAAGC-TTTCTGAG-AAAC
TGC-TCTG-TGTTCTG-TTAATTCATCTC-ACAGAG-TTACATC-TTT-CCCTTCAAGAA
TC-
>lcl|FJ2WY_00280_00634_0_c1
-CTTTCGCTAAG----GCTGTTCCTGTGTAAT-TGT---CAAA--GGGATA-TTTGG---
------------------------AAGACCGTAG-AGGTCTATGG-TA-AA---------
---AAA--GGAAATA-T-CTTCCGTT---CAAACCGG-ATAGAAGC-TTTCTGAG-AAAC
TGC-TCTG-TGTTCTG-TTAATTCATCTC-ACAGAG-TTACATC-TTT-CGCTTCAAGAA
GC-
>lcl|FJ2WY_00458_02919_0_c1
-CTTTCGCTAAG----GCTGTTCTTGTGGAAT-TGG---CAAA--GGGATA-TTTGG---
------------------------AAGCCTGTAG--AGGCTATGG-TG-AA---------
---AAA--GGAAATA-T-CTTCCGTT--CAAAACTGG-AAAGAAGC-TTTCTGAG-AAAC
TGC-TCTG-TGTTCTG-TTAATTCATCTC-CCAGAG-TTACATG-TTT-CCCTGCAAGAA
GC-
>lcl|FJ2WY_01296_02836_0_c1
-CTTTCGCTAAG----GCTGTTCTTGTGGAAT-TGG---CAAA--GGGATA-TTTGG---
------------------------AAGCCCTTAG-AGGTCTATGG-TG-AA---------
---AAA--GGAAATA-T-CTTCCGTT--CAAAACTGG-AAAGAAGC-TTTCTGAG-AAAC
TGC-TCTG-TGTTCTG-TTAATTCATCTC-ACAGAG-TTACATC-TTT-CCCTTCAAGAA
GC-
>lcl|FJ2WY_00994_02543_0_c1
-CTTTCGCTAAG----GCTGTTCTTGTGTATT-TGG---AAAA--GGGATA-TTTGG---
------------------------AAGCCCATAG-AGGGCTACGG-TC-AA---------
---AAA--GGAAATA-T-CTTCCTTT--CAAAACTGG-AAAGAAGC-TTTCTGAG-AAAC
AGC-TCTG-TGTTCCG-TTAAATCATCTC-ACAGGG-TTACATC-TTT-CCCTTCAAGAA
---
>lcl|FJ2WY_01906_01657_0_c1
-CTTTCGCTAAG----GCTGTTCTTGTGGAAT-TGG---CAAA--GGGATA-TTTGG---
------------------------AAGCCCGTAG--AGGCTATGG-TG-AA---------
---AAA--GGAAATA-T-CTTCCGTT--CAAAACTGG-AAAGAAGC-TTTGTGAG-AAAC
TGC-TCTG-TGTTCTG-TTAATTCATCTC-ACAGAG-TTACATC-TTT-CCCTTCAAGAA
GC-
>lcl|FJ2WY_01819_01363_0_c1
-TTTTCGCTAAG----TCTGTTCTTGTGGAAT-TGG---CAAA--GGGATA-TTTGG---
------------------------AAGCCCATAG-AGGACTATGG-TG-AA---------
---AAA--GGAAATA-T-CTTCCGTT--CAAAACTGG-AAAGAAGC-TTTCTGAG-AGAC
TGC-TCTG-TGTTCTG-TTAATTCATCTC-ACAGAG-TTACATC-TTT-CCCTTCAAGAA
GC-
>lcl|FJ2WY_00804_00242_0_c1
-CTTTCGCTAAG----GCTGTTCTTGTGGAAT-TGG---CAAA--GGGATA-TTTGG---
------------------------AAGCCCATAG-AGGGCTATGG-TG-AA---------
---AAA--GGAAATA-T-CTTCCGTT--CAAAACTGG-AAAGAAGC-TTTCTGAG-AAAC
TGC-TCTG-TGTTCTC-TTAATTCATCTC-ACAGAG-TTACCTC-TTT-CCCTTCAAGAA
GC-
>lcl|FJ2WY_00567_00368_0_c1
-CTTTCGCTAAG----GC--TTCTAGTGGAAT-TGG---AAAA--GGGATA-TTTGT---
------------------------AAGCCCATAG-AGGGCTATGG-TG-AA---------
---CAA--GGAAATG-T-CTTCCGTT--CAAAACTGG-AAAGAATC-ATTCTGAG-AAAC
TGC-TCTG-TGTTCTG-TTAATTCATCCC-ACAGAG-TTACATC-TTT-CCCTTCAAGAA
AC-
>lcl|FJ2WY_00643_00613_0_c1
-CTTTCGCTAAG----GCTGTTCTTGTGGAAT-TGG---CAAA--GGGATA-TTTGG---
------------------------AAGCCCATAG-AGGGCTATGA-TG-AA---------
---AAA--GGAAATA-T-CTTCCGTT--CATAACTGG-AAAGAAGC-CTTCTGAG-AAAC
TGC-TCTG-TGTTCTG-TGAATTCATCTC-ACAGAG-TTACATC-TTT-CCCTTCAAGAA
GC-
>lcl|FJ2WY_00665_03056_1_c1
--CTTCGCTAAC----TCTGTTCTTGTGGAAT-TGG---CAAA--GGGATA-TTTGG---
------------------------AAGCCCATAG-AGGGCTATGG-TG-AA---------
---AAA--GGAAATA-T-CTTCCGTT--CAAAACTGG-AAAGAAGC-TTTCTGAG-AAAC
TGC-TCTG-TGTTCTG-TTAATTCATCTC-ACAGAG-TTACATC-TTT-CCCTTCAAGAA
---
>lcl|FJ2WY_01518_03288_0_c1
-CTTTCGCTAAG----GCTCTTCTTGTGGAAT-TGG---CAAA--GGGATG-TTTGG---
------------------------TAGCCCATAG-AGGGCTATGG-TG-AA---------
---AAA--AGAAATA-T-CTTCCATT--CAATACTGG-AAAGAAGC-TTTCTGAG-AAAC
TGC-TCTG-TGTTCTG-TTAATTCATCTC-ACAGAG-TTACATC-TTT-CCCTTCAAGAA
GC-
>lcl|FJ2WY_00718_01116_0_c1
-CTTTCGCTAAG----GCTGTTCTTGTGGAAT-TCG---CAAA--GGGATA-TTTGG---
------------------------AAGCCCATAG-TGGGCTATGG-TG-AA---------
---AAA--GGAACTA-T-CTTCCGTT--CAAAACTGG-AAAGAAGC-TTTCTGAG-AAAC
TGC-TCTG-TGTTCTC-TTAATTCATCTC-ACAGAG-TTACATC-TTT-CCCTTCAAGAA
GC-
>lcl|FJ2WY_01108_01410_0_c1
-CTTTCGCTAAG----GCTGTTCTTGTGGAAC-TGG---CAAA--GGGATA-TTTGG---
------------------------AAGCCCATAG--AGGCTATGG-TG-AA---------
---AAA--GGAAATA-T-CTCTGGTT--CAAAACTGG-AAAGAAGC-TTTCTGAG-AAAC
TGC-TCTG-TGTTCTG-TTATTTCATCTC-ACAGAG-TTACATC-TTT-CCCTTCAAGAA
GC-
>lcl|FJ2WY_00968_00168_0_c1
-CTTTCGCTAAG----GCTGTTCCTGTGGAAT-TGG---CAAA--GGGATA-TTTGG---
------------------------AAGCCCATAG-AGGGCTATGG-TG--A---------
---AAA--GGAAATA-T-CTTCCGTT--CAAAGCTGG-AAAGAAGC-TTTCTGAG-AAAC
TGC-TCTG-TGTTCTG-TTAATTCATCTC-ACAGAG-TTACATG-TTT-CCCTTCAAGAA
GC-
>lcl|FJ2WY_01667_01618_1_c1
--TTTCTCTAAG----GCTGTTCTTGTGGAAT-TGG---CAAA--GGGATA-TTTGG---
------------------------AATCTCATAG-AGGGCTATGG-TG-AA---------
---AAA--GGAAATA-T-CTTCCGTT--CAAAACTGG-AAAGAATC-TTTCTGAG-AAAC
TGC-TCTG-TGTTCTG-TTAATTCATCTC-ACAGAG-TTACATC-TTT-CCCTTCAAGAA
GC-
>lcl|FJ2WY_01758_02960_0_c1
-CTTTCGCTAAG----GCTGTTCTTGTGGAAT-TGG---CAAA--GGGATA-TTTGG---
------------------------AAGCCCATAG-AGGGCTATGG-TG-AA---------
---AAA--GGAAATA-T-CTTCCGTT--CAAAACTGG-AAAGAAGC-TTTCTGAG-AAAC
TGC-TCTG-TGTTCTG-TTAATTCATCTC-ACAGAG-TTACATC-TTT-CCCTTCAAGAA
GC-
>lcl|FJ2WY_01008_01921_177_1_c4
--GTTCCCTAAG----ACTGTTCTTGTGGAAT-TTG---GAAA--GTTATA-TTTGG---
------------------------AAGCCCATAG-AGGGCTGTGG-TG-AA---------
---AAT--GGAAATATT-TTTCAGAT--AAAAACTGG-AAAGAAGC-TTTCTGAG-AAAC
TGC-TTTG-TGATGTG-TGACTTCCAGTC-ACTGAG-TTACATT-TGT-ATTTTCGTGGA
GC-
>lcl|FJ2WY_01361_00202_183_1_c4
--GTTCGCTAAG----ACTGTTCTTGTGGAAT-TTG---CAAA--CGGATA-TTTGG---
------------------------AAACCAGTAG-AGGCCTATGG-TG-AA---------
---AAA--GAAAGTA-T-CCTCAGAT--GAAATCTGG-AAAGAAGC-TTTCTGAG-AAAA
TGC-TTTG-TGACATG-TGATTTCCACAC-ACAGAC-TTAGAGC-TGT--ATTTCGAGGA
GCT
>lcl|FJ2WY_00670_01826_176_1_c4
--GTTCTCTAAG----ACTGTTCTTGTGGAAT-TTG---CAAA--GGGATG-TTTGG---
------------------------AAGCCCATAG-AGGCCTATGC-TG-AA---------
---AAA--TAAAATA-T-CCTCAGAT--GAAAACTGG-AAAGAAGC-TTTCTGAG-AAAG
TGC-TTTG-TGATATG-TGACTTCCACTC-ACTGAG-TTACAGC-TGA--ATTTCGTGGA
GC-
>lcl|FJ2WY_01782_01715_177_1_c4
--GTTCTCTAAG----ACTGTTCTTGTGGAAT-TTG---CAAA--CGGATA-TTTGG---
------------------------AAGCAAAAAG-AGGCCTACGG-TG-AA---------
---AAA--GAAAATA-T-CCTCAGAT--GAAAACTGG-AAAGAAGC-TTTCTGAG-AAAC
TTC-TTTG-TGATGTG-TGACTTCCATTC-ACTGAG-TTACAGC-TGT--ATTTCGTGGA
GC-
>lcl|FJ2WY_00726_02620_178_1_c4
--GTTCACTAAG----ACTGTTCTTGTGGAAT-TTG---CAAA--GTGATA-TTTG----
------------------------AAGCCCATAG-AGGGCAACTG-TA-AA---------
---AAA--CGATATA-T-CTTCAGTT--GAAAACTGA-AAAGAAGC-TTTCTGAG-AAAC
TGC-TTTG-TGATATG-TAACTTCCACTC-ACTGTG-TTACAGC-TGT--ATTTCGTACA
GG-
>lcl|FJ2WY_00837_01970_177_1_c4
--GTTCACTAAG----ACAGTTCTTGTGGAAT-TTG---CAAAAGGGGATA-TTTGG---
------------------------AAGCCCACAG-AGGCCTATGG-TG-AA---------
---AAA--GCAAATA-AAACTCAGAA--GAACACTGG-AAAGAAGC-TTTCTGAG-AAAC
TGC-TTTT-TGATGTG-TGACTTCCACTC-ACTGAG-TTACAGA-TGT--ATTTCATGGA
GC-
>lcl|FJ2WY_00634_00393_176_1_c4
--GTTCGTTAAT----ACTGTTCTTGTGGAAT-TTG---AAAA--GTGATA-TTTGG---
------------------------AAGCCCATTG-AGGGGTATGG-TG--A---------
---AAA--GAAAATA-T-CCTCAGAT--AAAAACTGG-AAAGAAAT-TTTCTGAG-AAAG
TAC-TTTG-TGATGTG-TGACTTCCACTC-ACTGAG-TAACTGC-TGT--ATTTCGTGGA
GC-
>lcl|FJ2WY_01946_01569_183_1_c4
--GTTCATTAAG----ACTGTTCCTGTGGAAT--TG---CAAA--GTGATA-TATGG---
------------------------AAGCCCATAG-AGGGCTATGG-TG-AA---------
---GAA--GGATATA-T-CTTCAGTT--AAAAACTGA-AAAGAAGT-TTTCTGAG-CAAC
TAC-TCTG-TGATATG-TGACTTCTACTC-ACAGAG-TTACAGC-TGT--ATTCCGTAGA
GC-
>lcl|FJ2WY_01847_02099_178_1_c4
--GTTCGCTAAG----ACTGTTCTTGTGGAAT-TTA---CAAA--GGGATA-TTTGG---
------------------------AAACCCATAG-ACGCCTATGG-TG-AA---------
---AAAAGAAAAATA-T-CCTCAGAT--GAAAACTGG-AAAGAAGC-TTTCTGAG-AAAC
TGC-TTTG-TGATGTG-TGACTTCCACTC-ACTGAG-TTACAGC-TGT-ATTTTTGTGGA
GC-
>lcl|FJ2WY_01329_01596_175_0_c4
-CTTTCACTAAG----ACTGTTCTTCTGGAAT-TTG---CAAA--GTGATA-TTTGG---
------------------------AAGCCCATGG--ATGCTATGG-TG-AA---------
---AAG--AGAAATA-T-CCTCAGAT--AAAAACTGG-AAAGAAGC-TTCCTGAG-AAAC
TTC-TTTG-TGATGTG-TAACTTCCACTC-ACTGAG-TTACAGC-TGT--ATTTCATGGA
GA-
>lcl|FJ2WY_01892_02420_176_0_c4
-CTTTCGCTAAG----ACTGTTCCTGCTGTAT-TTT---CAAA--GTGATATTTTTG---
------------------------AAGCCCATAG-AGGGCTACGG-TGAAA---------
---AAA--GGATATA-G-CTTCAGTT---AAAAACTG-AAAGAGGC-TTTCTGAG-AATC
AGT-TTAG-TATTATG-TGACTTCCACTC-ACTGAG-TTACAGC-TGT--ATTTCCTAGA
GC-
>lcl|FJ2WY_00668_00422_176_0_c4
-CTTTCACTAAG----ATTGTTCCTGTGGAAT-TTG---CACA--GGGATA-TTTGG---
------------------------AAGCCCATGG-AATGCTATGG-GA-AA---------
---AAA--GAAATTA-T-CCTCAGAT--AAAAACTTG-AGAGAAGC-TTTGGGAGAAAAC
TGC-CTTG-TGATGTG-TGACTTCCACTC-ACTGAG-TTACAGC-TGT--ATTTCGTGGA
GC-
>lcl|FJ2WY_00806_00366_175_0_c4
-CTTTCGCTAAG----ACTGTTCTTCTTGTAT-TTT---CAAA--GTGATA-TTTTG---
------------------------AAGCCCATAG-AGGGCTACGG-TG-AA---------
---AAA--GGATATA-G-CTTCAGTT--AAAAAACTG-AAAGAGGC-TTTCTGAG-AAAC
GGT-TTAG-TATTATG-TGACTTCCACTC-ACTTAG-TTACAGC-TGT--ATTTCCTACA
GC-
>lcl|FJ2WY_00612_00749_186_0_c4
-CTTTCGATCAA----AGTGTTCTTCTGGAAT-TTG---CAAT--GTGATA-TTTGG---
------------------------GAGCCCTTAG-AGGGCTATCG-TG-AA---------
---AAA--AGGTATA-T-CTTCAGTT--AAAAACTGA-AAAGAAGG-TTTCTGAG-AAAC
TGC-TTTT-TGATATA-TGACTTCCACTC-ACTGAG-TTACAGC-TGT--ATTTCGTAGA
GGT
>lcl|FJ2WY_01036_00848_183_2_c4
---TTCAGTAAG----ACTGTTCTTGTGGAAT-TTG---CAAA--GTGATA-TTTGG---
------------------------AAGCCCTTAG-AGGCCTATGG-TG-AA---------
---AAA--GAAAATA-T-CCTGAGAT--GAAAACTGG-AAAGAAGC-TTTCTGAG-AAAA
TGC-TTTG-TGATGTG-GGATTTCCACTC-ATTGAG-ATTTAGC-TGT--TATTCGTGAA
GCT
>lcl|FJ2WY_00637_01580_175_2_c4
---TTCGCTAAG----ACTGTTCTTGTGGAAT-TTG---CAAA--GGGATA-TTTGG---
-------------------------AAACCATAG-AGACCTTTGT-TT-AA---------
---AAA--GAAAATA-T-CCTCAGGT--GAAAACTGG-AAAGAAGA-TTTCTGAG-AAAC
TGC-TTTG-TGATGGG-TGACTTCCACTC-ACTGAA-TTACAGC---TGCATTTCCTGGA
GCT
>lcl|FJ2WY_01177_02415_190_0_c4
-CTTTCGATAAG----AGTGTTCTTCTGGAAT-TTG---CAAA--GTGATA-TTTGG---
------------------------AAGCCCTTAGAAGGGCTATGG-TG-AA---------
---AAA---GGTATA-T-CTTCAGTT--AGAAACTAA-AAAGAAGG-TTTCTGAG-AAAC
TGC-TTTT-TGATATA-TGACTTCCATTC-GCTGAG-TTACAGC-TGT--ATTTCATAGA
GTT
>lcl|FJ2WY_00882_00512_181_0_c4
-CTTTCGCTCAG----ACTGTT-TTGTGAAAT-TTG---CAGA--GGGATA-TTTGG---
------------------------AAACCAATGG-AGGGCTATGGTCA------------
---AAA--GGCAAAA-T-TCTCAGAT--AACAACTGG-AAAGAAGC-TTTCTGAG-AAAC
TGC-TTTG-TGATGTC-TGAGTTCCACTC-ACTAAG-TTACAGC-TGT---ATTTGTGGA
GC-
>lcl|FJ2WY_00739_02095_177_1_c4
--GTTCGTGAAG----ACTGTTCTTGTGAAAT-TTG---CAAA--GGGATG-TTTGG---
------------------------AAGCCTATAG-TGGCCTATGG-TG-AA---------
---AAAAGAAAAACA-A-CCTCAGAT--GAAAACTGG-AAAGAAGC-TTTCTGAG-AAAC
TGC-TTTG-TTATGTG-TGACTTCCACTC-ACTCAG-TTACAGC-TGT-ATTTTCGTGGA
GAT
>lcl|FJ2WY_00178_02327_183_1_c4
--GTTCGCTAAG----ACTGTTCTTGTGGCAT-TTG---CAAA--GGGATA-TTTGG---
------------------------AAGCCCATAG-AATCCTATGG-TG-AA---------
---AAA--GAAAGTA-T-CCTCAGAT--GAAAACTGG-AAAGAAGA-TTTCTGAG-AAAC
TGC-TTTG-TAATGTG-TCACTTCCACTC-ACTGAG-TTACAGC-TGT--ATTTCCTGGA
GC-
>lcl|FJ2WY_01482_02363_184_2_c3
--GTTTGCTAGC----CTTATTTCTGTGGGAT-CTG---AGAA--CTGATA-TTTGG---
------------------------AATCCCTTTG-AAGACTATAG-GG-CC---------
---AAA--GGAAACA-T-CTTCCGAT--AAAAAATGAGAAAGAAGC-TTCCTGAG-AAAC
TTC-TTTG-TGATCTG-TGAATTCATCTC-ACAGAG-TTACAGC-TTTCCCCCTCAAGAA
GC-
>lcl|FJ2WY_01139_01229_178_2_c3
--GTTTGCTACC----GTTATTTCTGTGGAAT-CTG---AGAA--TTGATA-TTTTG---
------------------------GATCCCTTTG-AAGACTACAG-TG-CC---------
---AAA--GGAAATA-T-CCCCTGAT--ACAAATGAG-AAAGAAGC-TTTCTGAG-AAAT
TTC-TTTG-TGATCTG-TGAATTCATCTC-AAAGGG-TTACAGC-TTT-CCCCTCAAGAA
GC-
>lcl|FJ2WY_00187_01778_174_0_c3
---CTTGCTAGC----CTTATTTCTCTGGATT-TTG---AAAA--CTGTCA-TTTCG---
------------------------TAGCCTTTTG-AAGACTATAG-GG-CC---------
---AAA--GGAAATT-T-CCTCCAAT--AAAAGCGAG-AAAGAAGC-TTTCTGAG-AAAC
TGC-TTTG-TGTTCTG-TTAATTCATCTC-ACAAAG-TTACAGC-TCT--CCCTCAAGAA
GC-
>lcl|FJ2WY_01644_01771_184_1_c3
--GTTTGCTAGC----CTTATTTCTGTCGAAT-CTG---AGAA--CTGATA-TTTCT---
------------------------GGTTCCTTGG-AAGACTGTAG-GG-CC---------
---AAA--GGAAATA-T-CCTCCGAT--CAAAATGAG-AAAGAAGC--TTCTGAG-AAAC
TTC-TTTG-TGATCTC-TGAATTCATCTC-ACAGAG-TTACAAC-TTA-CCCCTGAAGAA
GC-
>lcl|FJ2WY_00642_00954_178_1_c3
--GTTTATTAGC----CTTATTTCTGTGGAAT-CTG---AAAA--CTGATA-TTTCG---
------------------------GATCACTTTG-AAGATTATAG-GG-CC---------
---AAA--GGAAATA-T-CCTCCGAT--AAAAGGGAG-AAGGAAGC-TTTCTGAG-AAAC
TTC-TTTG-TTTTCTG-TGAATTAATCTT-ACAGAG-TTACAGC-TTT-TCCATCAAGAA
GC-
>lcl|FJ2WY_01134_00084_177_1_c3
--GTCTGTTAGC----CTTATTTCTGTGGAAT-CTG---AGCA--CTGATA-TTTCG---
------------------------GATCCCTTGA-AAAACTAAAG-GG-CC---------
---AAT--GGAAATA-T-CCTCCGAT--CAAAATGAG-AAAGAAGC-TTTCTGAG-AAAC
TTC-TTTG-TGATCTG-TGAATTCATCTC-ACAGAG-TTACACC-TTT-CCCCTCAAGAA
GC-
>lcl|FJ2WY_00483_01397_181_1_c3
--GTTTACTAAC----CTAATTTCTGTGGGAT-CTG---AGAA--CTGGTA-TTTCG---
------------------------GATCCTTTTG-AAGACTATAG-GG-AC---------
---AAA--GGAAATA-T-CCTCCGTT--CTAAAAGAG-AAAGAAGC-TTTCTGAG-AAAC
TTC-TTTG-ATATCTG-TGAATTCATGTT-ACAGAG-TTACAGC-TAT-CCCCTCAAGAA
GC-
>lcl|FJ2WY_01329_01596_175_1_c3
--GTTTACTATC----CTTGTTTCTGTGGAAT-CTG---AGAA--CTGATA-TTTCC---
------------------------AAACCCTTTG-AAGAGTATAG-GC-TC---------
---AAA--GGAAATA-T-CCTCCGAT--CAAAATGAG-AAAGAACC-TTTCAGAG-AAAC
TTC-TTGG-TGATCTG-TGAATTCATCTC-ACGGAG-TTACAGT-TTT-CCCCTCAAGAA
GC-
>lcl|FJ2WY_00108_00036_177_1_c3
--GTTTGCTAGC----CTTATTTCTGTGGAAC-CTG---AGAA--CCGATA-TTTCG---
------------------------GATCCCTTTG-AGGACTGTAT-GG-CC---------
---AAA--GGAAATA-T-CTTCCGAT--CAAAATCAG-AAAGAAAC-TTTCTGAG-AAAC
TTC-TTTG-TGATCTGATGAATTCATCTC-ACAGAG-TTATAGC-TTT--CCCTCAAGAA
GC-
>lcl|FJ2WY_00268_01505_177_1_c3
--GTTTTCTAGC----CTTATTTCTGTGGAAC-ATG---AGAA--CTGATATTTTCG---
------------------------GATGCCTTTG-AAGACTATAG-GG-GC---------
---AAA--GGAAATA-T-CCTCCGTG--AAAAAGGAG-AAAGAAGC-TTTTGTAG-AAAC
TTC-TTTG-TGATCTG-TGAATTCATCTC-ACAGAG-ATACAGC-TTT-CACCTCAAGAA
GC-
>lcl|FJ2WY_00464_00878_179_0_c3
---CTTGCTTGC----CTTGTTTCTGTGTTAT-CTG---ACAA--CTGATA-TTTCG---
------------------------GATCCCTTTG-AAGACTATAG-GG-CC---------
---AAA--GGAAATA-T-CCTCCCTT--CAAAATGAG-AAAGAAGC-TTTATGAG-AAAC
TTCTTTTG-TGATCTG-TGAATTCATCTC-ACAGAG-TTACAGC-TTT-CCCCTCAAGAA
GC-
>lcl|FJ2WY_01030_02396_178_1_c3
--ATTTGCTAGC----CTTACTTCTGTGGAAT-CTG---AGAA--CTGATA-TTTTG---
------------------------GATCCCTTAG-GAGACTATAG-GA-CC---------
---AAA--GGAAATA-T-CCTCCGAT--CAAAATGAG-CAAGATAC-ACTCTGAG-AAAC
TTA-TTTG-TGATCTG-TGAATTCATCTC-ACAGAG-TTACAGC-TCT-CCCCTGAAGAA
GC-
>lcl|FJ2WY_00830_02356_178_2_c3
--GTTGGCTAGC----CTTATTTCTGTGGAAT-CTG---AGAA--ATGTTA-CTTCG---
------------------------GATCTCTTTG-AAGACTATAG-GT-CC---------
---AAA--GGAAATA-T-CCGCCGCT--AAAAGTGTG-AAAGAAGC-TTTCTGAG-AAAC
TTC-TTTG-TGATCTG-TGAATTGATCTC-ACAGAG-CTACAGT-TT--CCCCTCAAGAA
GC-
>lcl|FJ2WY_00956_01167_177_1_c3
--GTTTTCTAGA----CTTATATCTGTGGAAT-CTG---AGAA--CTGATA-TTTTG---
------------------------GATCCCTTTG-AAGTCTATAG-GG-CC---------
---AAA--GGAAATA-T-CCTCCAAT--T-AAATGAC-AAAGAAGG-TTTCTGAG-AAAC
TTC-TTTG-TGATCTG-TGAATTCATCTC-ACAGAT-GTACAGC-TTT-CCCCTGAAGAA
---
>lcl|FJ2WY_01340_00256_175_1_c3
--GTTTGATTGC----CTTATTTCTATGGAAT-TGG---AGAA--ATGTTA-TTTTG---
------------------------GATCCCTTTG-AAGGCTATAG-GG-CC---------
---AAA--GGAAATA-T-CTGCCGCT--AAAAGTGAG-AAAGAAGC-TTTCTGAG-AAAC
TTC-TCTG-AGATCTG-TGAATTCATCTC-ACAGAA-TTACAGC-ATT-CCACTCAAGAA
GC-
>lcl|FJ2WY_00449_01138_175_1_c3
--GATTGGTAGG----TTTATTTCTGTGGAAT-CTG---AAAA--CTGATA-TTTCG---
------------------------GATCTCTTTG-AAGACTATAG-GG-CC---------
---AAA--GGAAATA-T-CCTCCGAT--CAAAATGAGAAAAGAAGC-TTTCTGAG-AAAC
TTC-TCTG-TGATAAG-TGAATTCATCTC-ACAGAC-TTACAGC-TTT-ACCCTCAAGAA
GC-
>lcl|FJ2WY_00612_00749_186_0_c3
--GTTTGCTAGC----CTAATTTCTGTGGAAT-CTG---AGAA--CTGTTA--TTTG---
------------------------GGTCAATTTG-AAGACTATAG-GG-CC---------
---AAA--GGAAATA-T-CCGCTGCT--GAAAGTGAG-AAACAAGC-TTTCTGAG-AAAC
TTC-TTTG-TGATCTG-TGAGTTCATCTC-ACAGAG-TTACAGC-TTTCCCTACAAAGAA
GC-
>lcl|FJ2WY_00632_02379_176_1_c3
--GTTTGCTACC----CTTATTACTGTGGAAT-CTG---AGAA--CTGATA-TTTCG---
------------------------AATCCCTTGG-AAGACTATAG-GG-CG---------
---AAA--GGAAATA-T-CCTCCGAT--CTAAATGAG-AAAGAAGCTTTTTTGAG-AAAC
TTC-TTTG-TGTTCTG-TGAATTCATCTC-ACAGTG-TTACAAC-TCT-CCCCTTGAGAA
GC-
>lcl|FJ2WY_00432_00463_174_0_c3
---CTTGCTAGC----CTTATTTCTCTGGATT-TTG---AAAA--CTGTCA-TTTCG---
------------------------TAGCCTTTTG-AAGACTATAG-GG-CC---------
---AAA--GGAAATT-T-CCTCCAAT--AAAAGCGAG-AAAGAAGC-TTTCTGAG-AAAC
TGC-TTTG-TGTTCTG-TTAATTCATCTC-ACAAAG-TTACAGC-TCT--CCCTCAAGAA
GC-
>lcl|FJ2WY_00079_00243_184_1_c3
--GTTTGCTAGC----CTTATGTCTGTGAAAT-CTG---AGAA--CTGATA-TTTCA---
------------------------GATCCCTTGG-AAGACTATAG-GG-CC---------
---AAA--GGAAACA-T-CCTCCGAT--CAAAATGAG-AACAAAGC-TTTCTGAG-AAAC
TTC-TTTG-TGATCTG-TGAATTCATCTC-ACACAG-TTACAGC-TTT-CCCCTCAAGAA
---
>S2like_AF119389_Macaca_s2
-TTTTCGCTAAG----ACAGTTCTTGTGGAAC-TGG---CAAA--GTGATA-TTTGG---
------------------------AAGCCCATAG-AGGGCTATGG-TG-AA---------
---AAA--GGACATA-T-CCTCAGAT--GAAATCTGG-ATAGAAGC-TTTCTGAG-AACC
TGC-TTAG-TGTTCTG-TTAATTCATCTC-ACAGAG-TTACATC-TGT--ATTTCGTGGA
TC-
>S4like_L07926_Cebus_s4
-GAGTTAGAATG----ACGTTTCTCCAAAAAG-CTG---CTTT--TGGATA-TTTCT---
------------------------GAGTGAATGG---GAGTATAG-GG-TT---------
---TAATGAGAAATA-T-CTTGCTCT---AAAACAAA-AACGGAGC-TATGTAAC-AAAA
TGA-TAGT-CAAGGTG-TATATTAAACTT-ACAGAT-TTAAACA-ATT-GTGTGAATGTA
GC-
>S4like_L07928_Cebuella_s4
-GAGTAAGAAGC----ACGTTTCTTCTAGGAG-CTG---CGTT--TTGATA-TTCCA---
------------------------GAGTGAATGG---GAGTAAGC-GC-AG---------
---TATTGAGAAATA-T-CTGCTTCT---AAAACCAA-AACGGTGC-AACCTAAA-AGAA
CGG-CCTT-AAAAGTG-TCAGTTCAACTT-ACAGAG-TTACATT-GAT-GTGTGTTTGCA
GG-
>S4like_L07929_Chiropotes_s4
-GAGTTACAAAC----ACGTTTCTTCTAGGAG-CTG---CGTT--TGGATA-TTCCC---
------------------------CAGTGAATGG-GCCTATATAG-TG-AA---------
---CAG--ACAAATA-T-CTTGCTCT---AAAACGAA-AACGGAGG-TATCTAAC-AGAA
TGA--TTGTCAATATG-TGCATTCATCTT-ACAGAG-TTACACT-GAT-TTGTGTATGCA
TT-
>S5like_L07929_Chiropotes_s5
-AGTTTAGAAAC----TCTTTCCTTGAAGAAT-CTC---AAAA--CAGGTG-TTTCCAGC
CAAATCCCTCCATACAGGAAATAGCAGTAAGAGT---GCCTCTAA-AA------------
---CACAGAGAAACA-T-CTTGCTCT---AAAATCAA-AACGGAGC-AATCTAAC-AAAA
CGA-TTTT-CAATGTG-TACATTCAACTT-ACAGAG-TTACACT-GAT-GTTGGTATGCA
TT-
>S4like_L07930_Callicebus_s4
-----CAGTAAGAACCACGTTTCTTCTAGGAG-CTG---CATT--TGGCTG-TTCCT---
------------------------CAGTGAATGG-GGGTATAGGC-TG-AA---------
---AAG--GGAAATA-T-CTGGCTGT--AAAACCAAACGCTGCTACCTAACTGAATGAAC
TTC-ACTG------TG-TACATTCAACTT-ACAGAG-TTAAAAC-GAT-GTGTGCAAGCA
GC-
>S1like_M32463_Macaca_s1
-CTTTCGCTAAG----ACAGTT-TTGTGGAAT-TGG---CAAA--GTGATA-TTTGG---
------------------------AAGCCCATAG-AGGGCTATGG-TG-AA---------
---AAA--GGAAATA-T-CCTCCGGT--GAAATCTGG-AAAGAAGC-TTTCTGAG-AAAC
TGC-TCTG-TGATATG-TGACTTCCACTC-ACAGAG-TTACATC-TGT--ATTTCGTGGA
TC-
>S2like_M32464_Macaca_s2
-CTTTCACTAAG----ACAGTTCTTGTGGAAT-TTG---CATA--GTGATA-TTTGG---
------------------------AAGCCCATAG-AGGGCTATGG-TG-AA---------
---AAA--GGAAATA-T-CCTCCGAT--GAAATCTG--AAAGAAGC-TTTCTGAG-AAAC
TGC-TTAGATGTTCTG-TTAATTCATCTC-ACAGAG-TTACATC-TGT--ATTTCGTGGA
TG-
>S2like_M32465_Macaca_s2
-CTTTCACTAAG----ACAGTTCTTGTGGAAT-TGG---CAAA--GTGATA-TTTGG---
------------------------AAGCCCATAG-AGGGCTATGG-TG--A---------
---AAA--GGAAATA-T-CCTCAGAT--GAAATCTGG-AAAGAAGC-TTTATGAG-AAAC
TGC-CCTG-TGATGTG-TGACTTTTACTC-ACAGAG-TTACATC-TGT--GTTTCGTGGA
TC-
>S2like_M32466_Macaca_s2
-CTTTCGGTTAG----GCAGTTCTTTTGGAAT-TGG---CAAA--GTGATA-TTTGG---
------------------------AAGCATATAG-AGGGCTATGG-TG-AA---------
---AAA--GGAAATA---TCCTAGAT--GAAATCTGG-AAAGAAGT-TTTCGGAG-AAAA
TGC-TTAG-TGTTCTG-TTAATTCATCTC-ACAGAG-TTACATC-TGT--ATTTCGTGGA
TC-
>S5like_U92033_Chiropotes_s5
-AGTTTAGAAAC----TCTTTCCTGGAAGAAT-CTC---AAAA--CAGGTG-TTTCCAGC
CAAATCCCTCCATATAGGAGTTAGCAGTAAGAGT---GCCTTTAA-AA------------
---CACAGAGAAACA-T-CTTGCTCT---AAAATCAA-AGCGGAGC-AATCCAAC-AAAA
CGA-TTTT-CAATGTA-TACATTCAACTT-ACAGAG-TTACACT-GAT-GTGTCTATGCA
TT-
>S5like_U92036_Pithecia_s5
-GTTAAGGAAAC----TCTTTCCTTGGAGAAT-CTA---AAAA--CAGGTA-TTTCTAGC
CAAATGCGTCCATATAGGAAATAGCAGTAAAAGT---GCCTCTGA-AA-CGACGAGAAGA
TGGCACAGAGAAACA-T-CTTGCTTCGTGAAAACCAA-AACGCAGC-TATCTAAC-AGAA
TGA-TTGT-CAATGTG-TGCATTCAACTT-ACAGAG-TTACACT-GAT-GTGTGTATGCA
TT-
>S4like_U92036_Pithecia_s4
-GAGTTAGAAAC----ACGTTTCTTCTAGGACGCTG---CGTT--TGGATA-TTCCC---
------------------------GAGTGAATGG-GCCTCTATAG-TG-AA---------
---CAG--AGAAATA-T-CTTGCTCT--AAAACCTTT--TCGCAGCCGATCTAAC-AGAA
TGA-TTGT-CAATGTG-TGCATTTATCTT-ACAGAG-TTACACT-GAT-GTGTGTATCCA
TT-
>S4like_U92037_Pithecia_s4
-GAGTTAGAAAC----ACGTTTCTTCTAGGTN-CTG---CGT---TTGATA-TTCCC---
------------------------GAGTGAATGG-GCCTATACAG-TG-AA---------
---CAG--GGAAATA-T-CTTGCTCT---AAAACCAA-AACGCAGN---TCTAAC-AGAA
TGA---TGTCAATGTG-----TGCATCACTACAGAG--TACACT-GAT-GTGTGTATGCA
TT-
>S1like_V01158_Baboon_s1
-TCTTTGCTAGC----CTTATTTCTGTGGAAT-CTG---AGAA--CAGATA-TTTCG---
------------------------GATCCCTTTG-AAGACTATAG-GG-CC---------
---AAA--GGAAATA-T-CCTCCGAT--AACAAAGAG-AAAGAAGC-TTTCTGAG-AAAC
TTC-TTTG-TGTTCTG-TGAAATCATCTC-ACAGAG-TTACAGC-TTT-CCCCTCAAGAA
GC-
>S1like_X04006_Macaca_s1
-CTTTCGCTAAG----ACAGTTCTTGTGGAAT-TGG---CAAA--GTGATA-TTTGG---
------------------------AAGCCCATAG-AGGGCTATGG-TG-AA---------
---AAA--GGAAATA-T-CCTCAGAT--GAAATCTGG-AAAGAAGC-TTTCTGAG-AAAC
TGC-TTAG-TGTTCTT-TGAATTCATCTC-ACAGAG-TTACATC-TGT--GTTTCGTAGA
GC-
>S2like_Y14846_Macaca_s2
CCTTTCGCTAAG-----CAGTTCTTGTGGAAT-TTG---CAAA--GTGATA-TTTGG---
------------------------AAGCCCATA--AGGGCTATGGTTG-GA---------
---AAA--GGAAATA-T-TCTCTGAT--GAAATCTGG-AAAGAAGC-TTTCTGAG-AAAC
TGC-TCAG-TGTTCTG-TTAATTCATCTC-ACAGAG-TTACATC-TGT--ATTTCGTAGA
TC-
>S2like_Y14847_Macaca_s2
-CCTTCGCTA-G----ACAGTCTCTGTG--AT-TGC-----AA--GTGATA-TTTGG---
-------------------------AACGCATA--AGGGCTATGG-TG------------
---AGA--AAGAATA-T-CCTCTGAT--GAAATCTGG-AAAGAAGC-TTTCTGAG-AAAC
TGC-TCAG-TGTTCTG-TTAATTCATCTC-ACAGAG-TTACATC-TGT--ATTTCGTAGA
TC-
>S2like_Z22871_Macaca_s2
-TTTTCGCTAAG----ACAGTTCTTGTGGAAC-TGG---CAAA--GTGATA-TTTGG---
------------------------AAGCCCATAG-AGGGCTATGG-TG-AA---------
---AAA--GGACATA-T-CCTCAGAT--GAAATCTGG-ATAGAAGC-TTTCTGAG-AACC
TGC-TTAG-TGTTCTG-TTAATTCATCTC-ACAGAG-TTACATC-TGT--ATTTCGTGGA
TC-
>S1_V00142_s1
-CTTTCGCTAAG----ACYGTTCTTGTGGAAT-TTG---CAAA--GTGATA-TTTGG---
------------------------AAGCCCATAG-AGGTCTACGG-TG-AA---------
---AAA--GGAAATA-T-CTTCCGTT--AAAAACTGG-AAAGAAAC-TTTCTGAG-CAAC
TGC-TTTG-TGTTTTG-TTAATTTATCTC-ACAGAG-TTACAGC-TTT-CTCCTCAAGAA
GC-
>S1_J00343_1_Chlorocebus_s1
----TCGATAAG----ACTGTTCTTGTGGAAT-TTG---TAAA--GTGATA-TTTGG---
------------------------AAGCCCATAG-TGGGCTATGG-TG-AA---------
---AAA--GGAAGTA---CTTCCGAT--AAAAATTGG-AAAGAAGC-TTTCTGAG-AAAC
TGC-TTTG-TGTTGTG-TTAATTGATCTC-ACAGAA-TTACAGC-TTT-CCCCTCAAGAA
GC-
>S1_J00343_2_Chlorocebus_s1
-CTTTCGCGAAG----ACTCTTCTTGGGGAAT-TTG---GAAA--GTGTTA-TTTGG---
------------------------AAGCCCACAG-AGGGC-ATGG-TG-AA---------
---AAA--GGTAATA-T-CTTCAGTG--AAAAACTGA-AAAGAAGC-ACTCTGAG-AAAC
TGC-GTGG-TGTTCTG-GTAATTCATCTC-ACAGAG-TTACAAC-CTT-TCTCTCAAGAA
AC-
>S1_K00550_Chlorocebus_s1
-CTTTCGCTAAG----GCTGTTCTTGTGGAAT-TGG---CAAA--GGGATA-TTTGG---
------------------------AAGCCCATAG-AGGGC-ATGG-TG-AA---------
---AAA--GGAAATA-T-CTTCCGTT--CAAAACTGG-AAATAAGC-TTTCTGAG-AAAC
TGT-TCTG-TGTTCTG-TTAATTCATCTC-ACAGAG-TTACATC-TTT-CCCTTCAAGAA
GC-
>S1_K01103_Chlorocebus_s1
-CTTTTGCTAAG----GCTGTTCTTGTGGAAT-TGG---CAAA--GGGATA-TTTGG---
------------------------AAGCCCGTAG-AGGGCTATGG-TG-AA---------
---AAA--GGAAATA-T-CTTCCGTT--CAAAACTGG-AAAGAAGC-TTTCTGAG-AAAA
TGC-TCTG-TGTTCTG-TTAATTCATCTC-ACAGAG-TTACATC-TTT-CCCTTCAAGAA
GC-
>S1_X56243_Chlorocebus_s1
-CTTTCGCTAAG----GCTGTTCTTGTGGAAT-TGG---CAAA--GGGATA-TTTGG---
------------------------AAGCCCATAG-AGGGCTACAG-TG-AA---------
---AAA--GGAAATA-T-CTTCCGTT--CAAAACTGG-AAAGAAGC-TTTCTGAG-AAAC
TGC-TCTG-TGTTCTG-TGAATTCATCTC-ATAGAG-TTACATC-TTT-CCCTTCAAGCA
GC-
