# Supplementary material for: Diversity and distribution of alpha satellite DNA in the genome of an Old World monkey: Cercopithecus solatus
Source: BMC Genomics. 2016 Nov 14;17:916. doi: 10.1186/s12864-016-3246-5 (PMC5109768; doi:10.1186/s12864-016-3246-5)
Supplement: Additional file 4: Text S2. — Alignment used to generate the phylogenetic tree from Fig. 7b. (TXT 48 kb) [file 12864_2016_3246_MOESM4_ESM.txt]

>lcl|NT_011630.14_6060207_6090881_1_6320_4_v1
-GTTTGGAAACC--G-TG-TT-TTTGTAGAATCTG---CAAATGGATA--TTTGGAGCC-
ATTTG-AGGCCTACGG---T-G-AAAAA--GGAAATA-T-CTTC------ACAT-AAACA
CAAG-ACAGAAG-C-AT---TCTTAG-AAACTTC-TTTGTGATGCC-TGCATTCATCTCA
CAGGG-GTGAACC-TTT-CTTTTGATTGAG-CA
>lcl|NT_011630.14_6060207_6090881_1_7352_4_v1
-GGTTGGAAACA--G-TA-TT-TTTGTAGAATCTG---CAAATGGATA--TTTGAAGCA-
CCTTG-ACAATTATTG---T-G-AAAAA--GGAAATA-T-CTTC------ACAT-AAAAA
CGAT-ATGGAAG-A-AT---TCTGAG-AAACTTC-TTTGTGATGTG-TGCATTCATCTCA
CAGAA-TTGAACA-TTT-CTTTTCATGGAG-CA
>lcl|NT_011630.14_6049819_6058323_1_5589_4_v1
-GTTTGGAAATA--G-TG-TT-CTTGTAGAATCTG---AAAATGGATA--TTTGGAGCT-
CTTCG-AGGCCTATGG---T-G-AAAAA--GGAAGTA-T-CTTC------ACAT-AAAAA
CTAG-ATAGAAG-C-TT---TCTCAG-AAATTTC-TTTCTGATGTG-TGCATTCATCTCA
CAGAA-TTGAACC-TTT-CTTTTGATTGAG-CA
>lcl|NT_011630.14_6060207_6090881_1_21175_4_v1
-TGCTGGAAACT--C-TG-TT-TTTGTAGAATCTA---TAAATGGATA--TTTGGAGTG-
CTTTG-AGGCCTATGG---T-G-AAAAA--GGAAATA-T-CTTC------ACAT-AAAAA
CTAG-ACAGAAG-C-AT---TCTGCA-CAACGTC-TTTGTGATGTG-AGCATTCATCTCA
CAGAG-CTGAACC-TTT-CGTTTGATTGAG-CA
>lcl|NT_011630.14_6060207_6090881_1_10764_4_v1
-GTTTGGAAACA--A-TC-TT-TTTCTGGAAACTG---CAAAGGGGTA-TTTCTGAGCG-
CCTTG-AAGCCTATGG---T-G-AAAAA--GGAAATA-T-CTTC------ACAT-AAAAA
CTAG-ACAGAAT-C-TT---TCTGAG-AAACTTC-TTTGTGATGTG-TGCCTTCATCTCA
CAGAG-TTGAACC-TTT-CTTTTGACTGAG-CA
>lcl|NT_011630.14_6060207_6090881_1_833_4_v1
-GTATGGAAACA--G-AC-TT-TTTGTAGAATCTA---CAAATGCATA--CTTGGAGCG-
TTGTG-AGGCCGATGG---T-G-AAAAA--GGAAATA-T-CTTC------CCAT-AAAAG
CTAG-ACAGAAG-C-AT---TCTGAG-AAACTTC-TTTGTGATGCC-TGCATGCATCGCA
CAGAG-TTGAACC-TTT-CTTTTGATGGAA-AA
>lcl|NT_011630.14_6036873_6040419_1_3365_4_v1
-GTTTGCAGTCT--G-TC-TT-CTTATATAATCCT---CAAAGAGATA-TTTCTGACCC-
ATTTG-AGGTCTGTGG---T-A-AAAAA--GGAAATA-T-CTTC------ACAT-AAAAA
CTAG-ACAGAAA-C-GT---TCTGAG-AAAATAT-TTTGTGATGTG-TGCATGCATCTCA
CAGAG-AAGACCC-TTT-CTGTTGATTGAG-GA
>lcl|NT_011630.14_6060207_6090881_1_9065_4_v1
-GCTTGGAAACA--G-TC-TT-TTTGAAGAATCTG---CAATTGAATA--TTTGGAGGG-
ATTTG-AGGCCTATGG---T-G-AAAAA--GGAAATA-T-CTTC------ACAT-AAAAA
CTAG-ACAGAAG-C-AT---TCTGAG-AAACTTC-TTTGTGATGAG-TGCATTCATCTAA
CAGAG-TTGAATA-TTT-ATTTTGACTGAG-CA
>lcl|NT_011630.14_6060207_6090881_1_10081_4_v1
-GTTTGGAAACA--G-GC-TT-CTTGTAAAATCTA---CAAATGGATA--TTTGAAGCA-
CTTTG-AGGCCTGTGG---T-G-AAAAA--GGAAATA-T-CTTC------ACAC-AAAAA
CTAT-ACAGAAG-A-AT---TCTGAG-AAACTTC-TTTCTGATGTG-TGCATTCATCTCA
CAGAG-TTGAACC-TTT-CTTTTCATGGAG-CA
>lcl|NT_011630.14_6036873_6040419_1_2163_4_v1
-GTTTGGAAACA--G-TC-TT-TTCATAAAATCTG---CAAAGGGATA-TTTCTGAGTG-
TTTTG-AGGCCAATGG---T-G-AAAAA--GGAAATA-T-CTTC------ACTT-AAAAA
CTAG-ACAGAAG-A-TT---TATGAG-AGACTTC-ATTGTGTTGTG-TGCTTTCATCTCA
CAGAG-GTTAACG-TCT-CTTTTCATTGAG-CA
>lcl|NT_011630.14_6060207_6090881_1_13162_4_v1
-ATTTGGAAACA--G-TCTTT-TTTGTTGAATCTA---CAAAGGGATA-TTTGAGGGTC-
CTTTG-AGGTCTATGG---T-G-AAAAA--GGAAATA-T-CTTC------ACAT-AAAAA
CTAG-ACAGAAA-C-TT---TCTGAG-AAACTTC-TTCATGATGCG-TGAATTCATCTCA
CAGAG-TTCAAAC-TTT-CTTTTGATTGAG-CA
>lcl|NT_011630.14_6060207_6090881_1_3410_4_v1
-GTTTGGAAACA--C-TC-TT-TTTGTAGAATCTG---CAAATAGATA--TTTGGAGCG-
CTTTG-AGACCTATGG---T-G-AAAAA--GGAAATA-T-CTTC------CCAT-AAAGA
CTAA-ACAGAAG-C-TT---TCAGAT-AAAGTTA-TTTGTGATGTG-TGCATTCATCTCA
CAGAG-TTGAAAC-TTT-CTTTTGATTGAG-CA
>lcl|NT_011630.14_6060207_6090881_1_22383_4_v1
-GTTTGGAAACA--G-TC-TT-TTTGTAGAATCTG---CACATGGATA--TTTGGGGTG-
CTTTG-AGGCCTATGG---T-G-AAAAA--GGAAATA-T-CTTC------CCAT-AAAAA
CTGG-ACAGAAG-C-AT---TCGAT--AAATTTC-TTTGTGATGTG-TGTATTCATCTCA
CAGAG-TTGAACC-TTT-CTTTTGATTGAG-CA
>lcl|NT_011630.14_6060207_6090881_1_14191_4_v1
-GTTTGGAAACA--G-TC-TT-TTTGTAGTATCTG---CAAGTGGATA--TTTGCTACG-
CTTTCTAGGCCTATGA---T-G-GAAAA--GGAAATA-T-CTTC------ACAT-AAAAA
CTAC-ACAGAAG-C-CT---TCTGAG-AAACTTC-TTTGTGATGTG-TGCATTCATCTCA
CCGAG-TTGAACC-CTT-CTTTGGAAAAAG-TT
>lcl|NT_011630.14_6049819_6058323_1_965_4_v1
-GTTTGGAAACAGTCTTTCTT-TTTGGAGAATCTG---TAAAGGTATA-TTTGTGAGCC-
CATTG-AGGCCTATGG---T-G-AAATA--GCACATA-C-ATTT------ACAA-AAAAA
CTAG-ACAGAAA-C-GT---TCTGAG-AAACTTC-TTCATGATGTG-TGCATTCATCTCA
CGGAG-ATGAACC-TTT-CTTTTGATTGGG-CA
>lcl|NT_011630.14_6060207_6090881_1_17421_4_v1
-GTTTGGAAACA--G-TC-TT-TTTGTACAATATG---CAAATGGATA-TTTCTGAGCC-
ATTAG-AGGACTATGG---T-G-AAAAA---GAAATA-T-CTAC------ACAT-AAAAT
CTAG-AAAGAAG-C-CT---TCTGAG-AAACTTC-TTTGTGATGTG-TGTATTCATCTCA
CAGAG-ATGATAC-TTT-CTTTTGTTTGAG-CA
>lcl|NT_011630.14_6060207_6090881_1_10423_4_v1
---TTAGAAACAGTC----TT-TTTGAGGTATCTG---CAGAGGGATA-TTTGGGACCA-
GTTTA-AGGCCTAGGG---T-G-AAAAA--GAAAATA-T-CTTC------ACAT-AAAAA
CTAG-ACAGAAG-C-AT---TCTGAG-AAACTTC-TTTGAGATGTG-TGTGTTCATCTCA
CAGAG-TTGAACT-TTT--CTTTAAAGGAT-CA
>lcl|NT_011630.14_6049819_6058323_1_1141_4_v1
-GTTTGGAAGCA--G-TC-TT-TTTGTAGAATCCG---CAGACGAATA-TTTTCGAGCG-
GTTTG-AGGCCTGTGG---T-G-AAAAA--GGTAATA-A-CTTC------ACAT-AAAAA
CTAG-ACACAAG-C-TT---TCTGAA-AAACTTC-TTTCTGATATG-TGCATTCATCTCA
CAGAG-GTGAATC-TTT-CTTTTGTTTGAG-AA
>lcl|NT_011630.14_6060207_6090881_1_23065_4_v1
-ATTTGGAAACA--G-TC-TT-TTCGTAGAATCTG---CACAGGGATA-CTTGCGAGCC-
CTTTA-TGGCCTATTG---T-G-AAATA--AGAAATA-T-CTTC------ACAT-AAAAA
CTAG-ACAGATG-C-AT---TCTGAG-AAACATC-TTTGTGATGTG-TACATTCATCTCT
CAGAG-TTGAACC-TGT-CTTTTGATTGAG-CA
>lcl|NT_011630.14_6060207_6090881_1_23750_4_v1
-GTTTGGAAACA--G-TC-GT-ATTTTAGTATCTG---CAAATGCATA--TTTGGAGCG-
CTTTG-AGGACTATGG---T-G-AAAAA--GGAAGTA-T-TTTC------ACAT-GAAAA
CTAG-ACAGAAG-C-AT---TCTGAG-AAACTTC-TTTGTGATGTG-TGCATTCATCTCA
CAGAG-TTGAACC-TTT-CGTTTGATTCAG-CA
>lcl|NT_011630.14_5996919_6006569_-1_3892_5_h1/h2
-GTTTGGAAACA--C-TG-TT-TTTGTCTATTCTG---CAAACGGACA-TTTGGGGACT-
CATTG-AGGCCAATGG---C-A-AAAAA--GGGAATA-T-CCCA------AGAT-AAAAA
CTAC-AAGGAGT-T-TA---CCTGAG-AAACCTA-TTTGTGATGTG-TGCATTCATTTCA
CAGAG-TTAAACC-TTT-CTTTTCATTCAG-CA
>lcl|NT_011630.14_5920232_5946707_1_1505_5_h1/h2
-GTTTGGAAACA--C-TG-TT-TTTGTCCATTCTG---CGAATGGGCA-TTTGGGAGCT-
CACTG-AAACCAGTGT---C-G-AAAAA--GTGTTTA-T-CCCA------GGGT-AATAA
CTAG-AAGGAAG-A-TA---CCTAAG-AAACCAC-TTTGCAATCTG-TGCATTCATCTCG
CCAAG-TTAAAAT-TAA-CTTTTCATTCAA-CA
>lcl|NT_011630.14_5920232_5946707_1_11339_5_h1/h2
-GTTTGGAAACA--G-TG-TT-T-TGTCCATTCTG---CAAATGGACA-ATTGGCAGCT-
CTTTG-AGGCCAAGGG---C-A-ACAAA--GTGAATA-T-CCAA------GGAA-AAAAA
CTAA-AAGGAAG-A-TA---TCTAAG-AAATCAC-ATTGTGATTTG-TGCATTCACCATG
CAGAG-TTAAACC-TTT-CTTTTCATTCAGACT
>lcl|NT_011630.14_5913155_5920216_-1_3043_5_h1/h2
-GTTTGGATACA--C-TG-TT-TCTGTGCATTCTG---CAAATGGACA-TTTGGGTGTT-
CATTG-AGGTCAATGG---C-G-ATAAA--GTGAATA-T-CCCA------AGAT-CAAAA
CTAG-AAGGAAG-A-TA---TATGAG-AAACTGC-TTTGTGTTGTG-TGCATTCATCTCA
CACAT-TTAAACC-TTT-CCT----TTCAG-CA
>lcl|NT_011630.14_5949035_5966792_-1_241_5_h1/h2
-GTTTGGTAACA--A-TG-TT-TTTGTACATTGTG---TGAATGGACA-TTTGGGAGCT-
CATTG-AGGCCAATGG---T-G-AAAAA--GTGAATA-T-ACCA------TGAT-AGAAA
CTAG-AAGGAAG-A-TA---TCTGAG-AAAATGC-TGTGTGATGTG-TTCATTCATCTCA
TAATG-ATAAACC-TTT-CTTTTCATTCAG-CA
>lcl|NT_011630.14_6017609_6025385_-1_1831_5_h1/h2
-GCTTAGTAACA--C-TG-TT-TTTGTCCTTTCTG---TGAATGGACA-TTTGGGAGCT-
CATTG-ATGCCAGTGG---C-A-AAAAA--GTGACTA-T-CCCA------GGAT-AAAAA
CTAA-AAGGAAG-C-TC---TCTGAG-AAGCTGC-TCTGTGATATG-TGCATTCATCTCA
CAGAG-TTAAACC-TTT-CTTTTCATTTAG-CA
>lcl|NT_011630.14_5920232_5946707_1_19329_5_h1/h2
-GTTTTGAAACA--C-AG-TT-TTTGTCCATTCTC---TGAATGGACA-TTAGGGAGAT-
CTTTG-AGGCCAATGGAAAA-A-AAAAA--GTGAATA-C-CCTA------GGAA-ATAAA
CTAG-ATGGAAG-C-TA---TCTGAG-AAAGGAC-TTTGCGATGTG-TGCATTCATCTCG
TTGAT-TTAAACC-TTA-CTTTTCCTTCAG-CA
>lcl|NT_011630.14_5920232_5946707_1_7945_5_h1/h2
-GTTTGGAAACA--C-TG-TT-TTTGTCCATGCTG---TAAATGGACA-TTTTGGAGCT-
CATTG-AGGCCAAAGG---C-A-AAAAA--GCGAATA-T-CCCA------TGTT-AAAAA
CTAC-AAGGAAG-C-TA---TTTGAG-AAACCAC-TTTGTGATGTG-TGCATTCATCTCA
CAGAG-TTATACC--TT-CTCTGGATTCAG-CA
>lcl|NT_011630.14_6006670_6017483_-1_4097_5_h1/h2
-GTTTGGTAACA--C-TG-TT-TTTGTCCATTCTA---CCAATGGACA-TTTGGGAGTT-
CATTG-AGACCAATGG---C-A-AAAAA--GCATATA-T-CCAA------GGAC-AAAAT
CTAG-AAGGAAG-T-TA---TCTGAG-AAACTGA-ACTGTGATGTC-TGCAATCATCTCA
TCGAG-TTAAACA-TTT-CCTTTCATTCAG-CA
>lcl|NT_011630.14_6017609_6025385_-1_6953_5_h1/h2
-GTTTGCACAAA--G-AG-TT-TTTGTCCATTCTG---CAAGTGGACA-TTTGGGACCT-
CATTG-AAGCCAATGG---C-G-AAAAA--GTGAATA-T-CCCA------GGAT-AAAAA
CTAG-AAGGAAG-T-GA---TCTGAG-ATACCAA-TTTGTGATGTG-TGCATTCATCTCA
CAGAA-TTAAAAC-TTT-CTCTTCATTCAG-CA
>lcl|NT_011630.14_6017609_6025385_-1_1316_1_h1/h2
-ATTTGGAAACA--C-TG-TT-TTCTTAGAATCTG---CAAAGGGATA-TTTGGCAGCA-
CATTG-TGGCCCGTTG---T-G-AAAAA--GGAAATA-T-CTTC------AGAT-AAAAA
CTAG-AAGGAAG-C-TT---TCTGAG-AAACTGC-TTTGTGATTTG-TTCATCCATCTTA
CAGAG-TTAATCC-TTT-CTTTGGATTCAG-CA
>lcl|NT_011630.14_5949035_5966792_-1_17321_1_h1/h2
-GTTTCAAAACA--C-TG-TT-TTGTTAGTGTCTG---CAAAGGGATA-TTTTGTAGCA-
AATAG-TAGCCTGTGG---T-G-AAAAA--GAAAATA-T-ATTC------AGGT-AAAAA
TTAG-AAAGAAG-C-TT---TCGGAG-AAACTGC-TTTGTCATGGG-TGCATTCATCTCA
GAGAG-TTAAAAG-TTT-CCTTGTATTCAG-CA
>lcl|NT_011630.14_5920232_5946707_1_12715_1_h1/h2
-GTTTGAAAACA--C-TG-TT-TTTGTAGAATGTG---CAATTGGATA-ATTGGGAGTG-
CCTTG-AGGTCTATGT---T-G-AAAAA--GGAAATA-T-ATTC------AGAA-AAAAA
--AG-AAAGAAG-T-TT---TCTGAG-AAACTGC-TTTGTGATGTT-TGCATTCATCTCA
CAGAG-TTAAACC-TTT-CTTTGGATTCAG-CA
>lcl|NT_011630.14_5920232_5946707_1_9785_1_h1/h2
-GTTTGGAAACA--C-AG-TT-TTCTTAGAATCTG---CCAAGAGATA-TTTGGTAGCT-
CAATG-AGGCCTAGGG---T-G-AAAAA--GGAAATA-A-CTTC------AGAT-ACAAA
CTAG-AAAGAAT-G-TT---TCTGCG-AAAATGC-TTTGTGATGTG-TGCATTCATCTCA
CAGAG-TTAAACA-TTT-CTTTGGATTCAG-CA
>lcl|NT_011630.14_5913155_5920216_-1_6648_1_h1/h2
-GTTTGGAAACA--A-GG-TT-TTTGTAGAATATG---CAAAGGGATT-TTGGGGATCT-
CATTG-AGGCCTATGG---T-G-AAAAA--GAAAATA-T-CTTC------ACAT-AAAAA
CCAG-AAA-AAT-C-TT---TCTGAG-AAACTGC-TTTGTAGTGTA-CGCGTTCTTCTCA
TAGAG-TTAAACC-TTT-CTTTGGATTCAG-CA
>lcl|NT_011630.14_5996919_6006569_-1_54_1_h1/h2
-GGTTGGAAACA--C-TG-TT-TTTGTAGAATCTG---TGAAAGGAAA-TTTGGGAGTT-
CATTG-GGGCGTATGG---T-G-AAAAA--GAATATA-T-ATTC------AGAT-AAAAA
CTAG-AAGGAAG-T-TT---ACTGAG-AAAGTGC-TTTGTGATGTT-TTCATTCATCTGA
CAGAG-GTAAACA-TTT-CCTTGTTTTCAG-CA
>lcl|NT_011630.14_5982441_5988029_1_1161_1_h1/h2
-GTTTGGAAACA--C-CG-TT-TTCTTAAAATCTG----CAAGAGATA-TTTTGTAGCA-
CAGTG-AGGCCTATGG---T-G-AAAAA--GGAAATA-T-CTTC------AGAT-AAAAA
CTGG-AAAGAAC-C-TT---TCCGAT-GGACTAC-TTTTTGATGTG-TGGATTCGTCTCA
CAGTG-TTGAACT-GCT-CTTTGGGTTCAG-CA
>lcl|NT_011630.14_6017609_6025385_-1_2344_1_h1/h2
-GTTAGGAAACA--C-TG-TT-TTTGTAGAATCTG---CAAAGAGATA-TTTGGCAGTG-
AATTG-AGGCCTATTG---T-G-AAAAA--GGAAATA-T-CTTC------AGAT-AAATA
CTAG-AAAGAAA-C-TT---TCTTGG-AAACTAG-TTTGTGATGTA-TTCGTTCACCTGA
CAGAG-TGAAACC-TTT-TTTTGCATTCAG-CA
>lcl|NT_011630.14_6017609_6025385_-1_973_1_h1/h2
-GTGTGGAAAAA--C-T--CT-TTTGTAGAATCTG---TGAAAGGATA-TTTGGCTGTG-
CATTG-AGGTCTACAG---T-G-AAAAA--GGAGTTA-T-ATAT------AGAT-AAAAA
CAAT-AAAGAAG-C-TT---TCTGAG-AAACTGC-TTTGTGATGTG-TTCATTCATCTCA
TAGAG-GTAAAGC-TTT-CTTTGCGTTCAG-CA
>lcl|NT_011630.14_5920232_5946707_1_14418_1_h1/h2
-ATTTGGAAACA--C-TG-TT-TGTGAAGGATCTG---CAAAGGGATA-TTTGGGAGCA-
CACCA-CAGTCAATGG---T-G-AAAAA--GGAAATA-T-CTTC------GGAT-AAAAA
GTAG-AAAGAAG-C-TT---TAGGAG-AAATTGC-TTTGTGATGTG-TACATTCATCTCA
CAGAC-CTAAGC--TTT-CTTTCCATTCAG-CA
>lcl|NT_011630.14_6112827_6136097_-1_15566_2_r1/r2
-GATTGGAATCA--C-TC-TT-TTTGTAGAATCTG---CAAATGGAGA--TTTGGACTG-
CTTTG-AGGCCTACGG---T-A-GTATA--GGAAGGA-A-CTTC------ATAT-AAAAA
GCAA-ACGGAAG-C-AT---TCTCAG-AGTATTC-TTTGTGATGAT-GGAGTTTAACTCA
CAGAG-CTGAACA-TGC-CTTTTGATGGAG-CA
>lcl|NT_011630.14_6098174_6112779_1_4762_2_r1/r2
-GTTTTGAAACA--C-AC-TT-TTTGTAGAATCTG---CAAGTGTGCA--TTTGGAACA-
CTTTG-AGGCCTATGG---T-G-GAAAA--GGAAATA-T-CATT------AAAT-AAAAA
CTAC-ACAAAAG-C-AT---TCTCAG-AAACTTC-TTTGTTATGTG-TGCATTCAACTCA
CAGAG-TTGAACC-TCT-CTTTTGATAGAG-CA
>lcl|NT_011630.14_6098174_6112779_1_9001_2_r1/r2
-GTTTTGAAAGC--C-TC-TT-TTTGTAGAATCTG---CAACTGGATA--TTTGAAGCG-
CTTTG-AGGCCTACCG---T-G-CAAGA--GGAAATA-T-CTTC------ACAT-AAAAA
CTAC-ACAAAAG-C-AT---TCTCAT-AAACTTC-TTTGTGATGTG-TGCATTCAACTCA
CAGAG-GTGAACC-TCT-CTTTTGATAGAG-CA
>lcl|NT_011630.14_6098174_6112779_1_8151_2_r1/r2
-GTTTTGAAACA--C-TC-TT-TTTGTTGAATCTC---CAAGTGCACA--TTTGGAGAG-
CTTTG-AGGTCTGTGG---T-G-AAAAA--GGAAATA-T-CTTC------ACAA-CGAAA
CTAC-ACAGAAG-C-AT---TCTCAG-AAACTTC-ACTGCAATGTT-TGCTTTCAAATCA
CAGAG-TTGAACA-TTC-CTTTTCATAGAG-CA
>lcl|NT_011630.14_6098174_6112779_1_10525_2_r1/r2
-GTTTTGAAAAA--C-TC-TT-TATGCAGAATCTG---CAAGTGGACA--TTGGGAGCG-
CTTTG-AGGCCTGCGG---T-G-AAAAA--GGAAATA-T-CTTC------ACAA-AGAAA
CTAC-ACAGAAG-C-AT---TCTCAG-AAACTCC-TTTGTGATGTT-TGCTTTCCATTCA
CAGAG-TTGAACA-TTC-CTTTTAATAGAG-CA
>lcl|NT_011630.14_6112827_6136097_-1_23083_2_r1/r2
-GTTTTGAAACA--C-TC--T-TTTGTAGAATTTG---CAAGTGGATA-TTTGGAAGC--
CTTTG-AGGTCTTCGT---T---GGTAA--TAGGATA-T-CTTC--------AC-AAACA
CTGG-ACAGAAC-C-AT---TCTCAG-AAGCTTC-TTTCTGATGTG-TGCATTGAACTCA
CAGAA-TTCAACT-ATT-CTTTCGATAGAG-CA
>lcl|NT_011630.14_6112827_6136097_-1_316_2_r1/r2
-GTTTGCAAACA--C-TC-TT-TTTGTAGAATCTG---CAAGTGGAGA--TTTGGACCG-
CTTTG-AGGCCTGTGG---T-A-GTAAA--GGAAAGA-A-CTTC------ATAT-AAAAA
CTAG-ACGGTAG-C-AC---TCTCAG-AAAATTC-TTTGTGACGAT-TGAGTTTAACTCA
GGGAG-CTGAACA-TTC-GTTATGATGGAG-CA
>lcl|NT_011630.14_6098174_6112779_1_13574_2_r1/r2
-GTTCTGAAACA--C-TC-TT-TTTGTAGAATTTG---CAA-GGGATA--TTTGGAACG-
CTTTG-AGGCCTTCGT---T-G-GAAAA---GGGATA-T-CTTC--------AC-AAAAA
CTAG-ACAGAAG-C-AT---TCTCAG-AAACTTC-GTTGTGATGTG-TGTACTCAACTCA
CAGAG-TTGAACT-TTT-CTTTTGTTACAG-CA
>lcl|NT_011630.14_6112827_6136097_-1_14375_2_r1/r2
-GTTTCGAAACA--C-TC-TT-TCTGTGGGATCCG---CAAGGGGATA--TTTGGACCT-
CTTTG-AAGATTTCGT---T-G-GAAAC--GGGATAA-T-CTTC------ACCT-AAAAG
CTAA-ACGGAAG-C-AT---TCTCAG-AAACTTC-TTTGGGATGTT-TGCATTCACCTCA
CAGAG-TTGAACT-TTC-CCTTTGATAGCG-CA
>lcl|NT_011630.14_6098174_6112779_1_11711_2_r1/r2
-GTTTTGAAACA--C----TT-TTTGTAGAATTTG---CAAGTGGATA--TTTGGATCA-
CTTTG-AGGCCTTCGT---T---GGAAA--TGGTATA-T-CTTC--------AC-AGAAA
CAAG-ACAGAAG-C-AT---TCTCAG-GAATTTT-TTTGTGATGTA-TGCATTCAACTCA
TATAG-TTGAATC-TCT-CCTTTGATAGAG-CA
>lcl|NT_011630.14_6098174_6112779_1_2885_2_r1/r2
-GTTTTGAAACA--C-TC-TT-TTTGTAGAATCTG---CAAGTGGACA--TTTGTAACA-
CTTTG-AGGCCGATGA---T-G-AAAAA--GGAAATA-T-CTTC------ACAT-AAAAA
TTAG-ACAGAAG-C-AT---TCTCAG-AAATCAC-ATTGTGATGTG-TGGATTCAACTCA
CAGAG-TTGAACA-TTT-GTTTTGATAGAG-CA
>lcl|NT_011630.14_6112827_6136097_-1_10772_2_r1/r2
-GTTTCCAAACA--CACG--T-TTTGTAGAATCTG---CAAGGGGATA--TTTGGACCT-
CTCTG-AGGATTTCGT---T-G-GAAAC--GGGATCA-A-CTTC------CCAT----AA
CTGA-ACGGAAG-C-AA---ACTCAG-AACATTC-TTTGTGATGTT-TGTATTCAACTCA
CAGTG-TTGAACC--TT-CCTTTGATAGTT-CA
>lcl|NT_011630.14_6112827_6136097_-1_10601_2_r1/r2
-GTTTGCAAACA--C-TC-TT-TTTGTAGAATCTG---CAAGTGGAGA--TTTGGACCG-
CTTTG-AGGCCTGTGG---T-A-GTAAA--GGAAAGA-A-CTTC------ATAT-AAAAA
CTAG-ACGGTAG-C-AC---TCTCAG-AAAATTC-TTTGTGACGAT-TGAGTTTAACTCA
GGGAG-CTGAACA-TTC-GTTATGATGGAG-CA
>lcl|NT_011630.14_6112827_6136097_-1_20362_2_r1/r2
-GCTATGAAACA--C----TC-TTTCTAGATTCTT---CAAGTGGACA--TTTGGAGGG-
CTTTG-AGGCCTGTGG---T-G-GAAAA--GGAAATA-T-CTTC------ACAT-AAACA
CTAT-ATAGAAG-C-AT---ACTCAG-AAAGTAC-TTTGTGATGAT-TGCATTCAAGTGA
CAGAA-GTGAACA-TTC-CTATTGATAGAG-CA
>lcl|NT_011630.14_6098174_6112779_1_10187_2_r1/r2
-GTTTTGAAACC--C-TG-TT-TTTGGAGGATCTG---CAAATGAATA--TTTGGAGCG-
CTTTG-AGGCCTATGG---T-G-AAAAA--GGAAATA-T-CTAC------ACAT-AAAAA
CTAC-ACAGAAG-C-AT---TCTCAG-AAACTTC-TTTCTGTTGTT-TGCTTTCAACTCA
CAGAG-TTGAACA-TTC-CTTTTCTTAGAG-CA
>lcl|NT_011630.14_6112827_6136097_-1_22060_2_r1/r2
-GATTGGAAACA--G-TC-TT-TTTGTAGTATTTC---CAAGTGGATA-TTT-AGAGCG-
CTTTT-AGTCCTACAG---T-A-CAAAA--GGCAATA-T-GTTC------ATAT-AAAAA
CTAG-ACAGAAT-C-AT---TCCCAG-AAACTAC-TTTGTGATGTG-TGCGTTCAACTCA
CCGAG-TTTAACC-TTT-CTTTTGATAGAG-CA
>lcl|NT_011630.14_6098174_6112779_1_4251_2_r1/r2
-GTTTTGAAACA--C-TC-TT-TTTTTAGAATTCG---CAAGAGGATA--TTTGGACCT-
CTTTG-AGGCCTTCGT---T---GGAAA--TGGAATA-T-CTTC------ACGT-AAAAA
CTAG-GCAGAAG-C-AC---TCACAG-AAACTAC-TTTGTGATGTG-TGCATTCAACTCA
GAGAG-TTGAACC-TTT--CTTTTGAGGAG-CA
>lcl|NT_011630.14_6112827_6136097_-1_17795_2_r1/r2
-GTTTCCAAATACAC----TT-TTGGTAGAATCTT---CAGGTGGATA--TTTGGACCT-
CTCTG-AGGATCTCGT---T-G-GAAAC--GGGAATAAT-TTCC-----------CATAA
CTAA-ACACAAA-C-AC---TCTGAG-AAAGTTC-TTCATGATGAA-TGCATTTAACTCA
CAGAG-ATGAACC--TT-CCTTTCAGAGTT-CA
>lcl|NT_011630.14_6112827_6136097_-1_9566_2_r1/r2
-GTTTCCAAATA--C-AC-TT-TTGGTAGAATCTG---CAGGTGGATA-TTT-GGACCT-
CTCTG-AGGATTTCGT---T-G-GAAAC--GGGAATA-A-TTTC------CCAT-AA---
CTAA-ACACAAA-C-AC---GCTGAG-AAAGTTC-TTCATGATGAA-TGCATTGAACTCG
CAGAG-ATGAACC-TG--CCTTTGAGAGTT-CA
>lcl|NT_011630.14_6112827_6136097_-1_487_2_r1/r2
-GTTTCCAAACA--CACG--T-TTTGTAGAATCTG---CAAGGGGATA--TTTGGACCT-
CTCTG-AGGATTTCGT---T-G-GAAAC--GGGATCA-A-CTTC------CCAT----AA
CTGA-ACGGAAG-C-AA---ACTCAG-AACATTC-TTTGTGATGTT-TGTATTCAACTCA
CAGTG-TTGAACC--TT-CCTTTGATAGTT-CA
>lcl|NT_011630.14_5648298_5649014_-1_186_3_h4
-GTTTAGAAACA--C-TA-TT-ATTGTAGAATCTA---TGAAAAGATG-TTTCTGAATC-
CATTG-AGG-ATATAA---G-A-AAATA--CAGAATA-T-CCAG------GGAT-TAAAA
CTAG-AAACAAG-C-TA---TCTTTG-GAAATGT-TTTGTGATGTT-TGGATTCATCTCA
CAGAG-TGGAACA-TGT-TTTT---TTCAG-CA
>lcl|NT_011630.14_5763032_5763753_1_53_3_h4
-GGTTAGAAACA--C-TA-CT-TTCCTACAATCTA---CAAAGAAACA-TTTCTGAACC-
CATTG-ACCCCTAGAG---T-G-GAAAA--CCAAATA-C-TGAG------TGAG-AAAAA
CTAG-AAACAAT-C-TA---TCTGGG-AAAATCC-ATTGTGATGCA-TAGTTTCATCTCA
CAAAA-TGTAACC-TGT-GTTTTGTTTCAC-CA
>lcl|NT_011630.14_5645102_5645822_-1_47_3_h4
-GGTTGGAAACA--C-TC-TT-ATTGAAGAATCTA---CAAAGGGACA-TTTTAGAGCC-
CATTG-AGGCATACAA---G-G-GAAAA--CCGATTA-T-TCAA------CAAT-ATAAA
CTAG-ACACAAG-C-TA---TCTGTG-AAAATGC-TTTGTGGTGTG-TGACTTCATCTCA
TAGAA-TGGAATG-TCT-GTTTTGATTCAG-CA
>lcl|NT_011630.14_5654624_5655077_-1_262_3_h4
-GGTTGGAAACA--C-TC-TT-TTTGTAGGGTATA---CAGAGAAATC-CTTCTGAGCC-
CATTG-AGGCCAATAA---G-A-AAAAA--TCCAATA-T-TCTA------CAAT-AAAAA
CTAG-AAACAAG-G-CA---TTTGTG-AAAATCG-ATAGTGACGTG-TGGATTTTTCTGA
AAGAA-TGAAACC-TCT-GTTTTGATTCAA-CA
>lcl|NT_011630.14_5755073_5756944_1_1349_3_h4
-CTTTGTAATCA--C-TC-TT-TTTGTAGAATCTA---TGAAAGGTCA-TTT-TGAGCC-
CATTG-AGAAACGTAG---T-G-AGAAA--TGGAAAA-T-GCCA------CAAT-ATAAA
CTAT-AAACAAG-G-TA---TATGTG-AAAATGC-TTTATGATATG-TGGATTCATCTCA
CAGAG--TTAACT-TGT-GTTTTTATTCAC-CA
>lcl|NT_011630.14_5735057_5736165_1_570_3_h4
-GGTTGGAAACA--C-TC-TT-TTTGTTCAATCTA---AGAAGGGATA-TTTCTGAGCT-
CATTG-ATGCCAATAA---G-G-AAAAA--GCAAATA-T-ACTG------CGAT-AAAAA
CTAG-AAGGAAG-T-TG---TCTGTG-AAAACGC-TCTGTGATGTG-TGAATTCATCTAA
CAAAA-TGAAACT-TGC-TTTTGGATTCAC-CA
>lcl|NT_011630.14_5754465_5754932_1_140_3_h4
-GGTTGGAAACA--C----TC-TTTGTAGAATCTA---AGGATGTAAA-TTTCTTATCC-
CATTG-ACACATATAG---T-G-GAAAA--CAGAATA-T-CTTG------CAAT-AAAAA
CTAG-----AAG-C-TG---TCTGTG-AAAATGC-TTTGTTATGTG-TGGATTCATCTTA
CAGAA-TGGAACC-TGT-GTTTTAATTCAC-CA
>lcl|NT_011630.14_5729044_5730622_1_1255_3_h4
-GGTAGGAAAGA--C-TT-TT-CTTGCAGAATCTA---CAAAGAGAAA-CTTCTGAGCC-
CACTA-TGGACCATAA-----A-TAAAA--TCAAATA-T-TCCA------TGAT-AAAAA
CTAA-AAAGAAT-C-TG---TCT--G-AAAATTC-TTTGTAATGTG-TGAGTTCATCTCA
CAGAA-TGGTACC-CAT-GTTTTGATTTAC-CA
>lcl|NT_011630.14_5649153_5649396_-1_49_3_h4
-AGTTGGAAAAA--T-TC-TT-TTGGTAGACTCTA---TGAAGGGATG-TTTCTGAGAC-
CATTG-AGGTGTATAA---G-G-AATAA--CTGAATA-T-GCAG------CTTT-GCAAA
CTAG-AAAAAAATC-TC---TTTGTG-GAAATTC-TTTGTGATATG-TTGACTCATCTCA
CAAGA-TGGAAAC-TGT-GTTTTTATTTAG-CA
>lcl|NT_011630.14_5764399_5764887_1_127_3_h4
-GGATGAAAACA--C-TCTTT-TTTTTAGAATATA---CGAACAGAAA-TTTCTGAGTC-
AATTT-ATCCCTATTT---T-A-AAAAA--CCAAATA-T-GCTG------CAAT-AAAAA
CTAG-AAAT--G-C-TA----GTGTG-AAAATGC-TTTGTGCTGTG-TATATTCATCTCA
TAGAA-TAAAACC-TGT-GTTTTGATTCAG-CA
>lcl|NT_011630.14_5758098_5758644_1_12_3_h4
-GGTTGAAAACT--C-TC-TT-TTTGTAGAATCTA---GGAAAGGACA-TTTTTGAGCT-
CA-TG-TGGCCCATAA---G-A-TGAAA--TTGAATA---CCTC------TGAT-AACAA
CTAG-AAACAAG-C-TA---TATGTG-AAAATCG-TTTGTGATGTA-TGGATTCATCTCA
CAGCA-AGGAACC-TCT-GTTTTGATTCAT-CA
>lcl|NT_011630.14_5736321_5737022_1_335_3_h4
-GGTTTGAAACA--C-T--TT-TTTGTAGAATCAG---AAAGGGGACA-TTTATGAGTC-
CATTG-AAGCGTACAG---G-A-AGAAA--CCGAATA-T-CTCA------CGTT-AAAAA
ATAA-AAACAAG-C-TA---TCTGTG-AAAATGC-TTCATGATGTG-TCGATTCGTCTAA
CAGAA-TGAAACT-TGT-GTTTTGATTCAC-CA
>lcl|NT_011630.14_5746020_5747133_1_86_3_h4
-GGTTGGAAACA--C-TC-TT-TTTGTAGAATCTA---CACATGGACA-TTTCTGAGCC-
CAGTG-AGGCCTATAG---T-G-ATAAA--CTGAATA-T-ACTG------AGAT-AAACA
CTAG-AAACAGG-G-TA---TCTCTA-AAAATGT-TTTGTGATGTG-TCAGGTCATCTCA
CAGAA-TGGAACT-TGA-GTTTATGTGCAC-CA
>lcl|NT_011630.14_5911462_5913000_1_1248_3_h4
-GGTTTAAAATA--TATT-TT-TTTATAGAATCTG---CTGAGGAATA-TTTGATAGCC-
GTTTG-AGGCCTATAC---T-G-AAAAA--CTGAATA-T-TTCT------AGAT-AAAAA
CTAT-AAAGAAG-C-CA---TTAGTG-AAAAAGC-TTTGTAATATG-CGGATTTATCTCA
CAGAT-TTATACC-TTT--TTTTGATTCAG-AA
>lcl|NT_011630.14_5656165_5657611_-1_1085_3_h4
-GGTTTTAAAAA--C-TC-TT-TTTGTGGAATCAA---CAAAGGGACA-TTTCTCATCC-
CATTG-AGGCCTCTAA---T-T-GTAAA--TTGAATA-C-ACAG------TGAT-AAAAA
CTAG-AAAGAAG-C-TA---TCGGTG-AAAACTT-CTTGGGATGTG-TGGCTTCTTCTGA
CAGAA-GGGAAAA-TTT-GTTTTGATTCAG-CA
>lcl|NT_011630.14_5654234_5654481_-1_59_3_h4
-GGTTGGGGATG--C-TC-TT-TTTGTAGAAATAC---AAAGGTG-CA-TTTCTGACCC-
AATTG-AAGCCTCTAA---G-G-AAAAC--CCAAATA-T-CCAG------TGGT-AAGAA
CTAG-AAACAAG-C-TA---TCTATA-AAAATGC-TTCATGATGTG-TGGATTCATCACA
CAGAA-GGAAACC-TGT-GTTTTGATTCAG-CA
>lcl|NT_011630.14_5759781_5760889_1_224_3_h4
-GGTTGGAAACA--C-TC-TT-TTTGTAGAATCCA---TGAATCGACA-ATTCTGTGTC-
TACGG-TGGCCAATAG---T-G-AAAAC--TTGACTA-T-TACG-----TGATT-AAAAA
CTAG-AAACAAG-A-TG---TATGTT-AAAATAC-TTTGTGATGTA-TGGATTCAACAAA
CAGAG-TTTAACC-TCT-GTTTTGACTCAG-CA
>lcl|NT_011630.14_5649792_5651022_-1_1036_3_h4
-GGTTGGAAACA--C-TC-TT-TTGGCAGAATCTA---TGAAGGGTCA-TTTCTGAGCC-
CATTG-TAGCATTTAG---G-G-GAAAA--CCGAATA-T-CCAG------CAAC-AAAAA
TTAG-AAACATG-C-TA---TCTGTG-AAAATTC-TTTGTGATGTG-TGGATTGATTTCA
CAAAA-TGGAACC-TGT-GTTTTGATTCAT-CC
>lcl|NT_011630.14_5727074_5728274_1_334_3_h4
-GGCTCAAAACA--C-TC-TT-TTTGTAGAACCTA---TAAACGGACA-TTTCTGAGCC-
CGTCG-AATCCCATAA-----A-AAATG--TTGAGTA-T-ACCA------TGAT-TAAAA
CTAA-AAACAAG-C-TG---TCTGTG-AAAATGC-TTTGTGAAGTG-TGGATTCATCCCA
CAGAA-TGGAAAC-TGT-GTATTGATTCA--CA
>lcl|NT_011630.14_5755073_5756944_1_1519_3_h4
-GGTTGGAAATA--C-TC-TT-TTTGTAGAAACTA---TGAAAGGACA-TTTCTGAGCC-
CATGG-ATGCCTATAG---T-G-ATAAA--CAAAATA-T-CCCA------CGAT-ATAAA
GTAT-AAAGACA-C-TA---TAAATG-AAAATGA-TTTATGATGTG-TGGATTCACCTCA
CAGAG-ATGAACA-TGT-GTTTTCATTCAC-GA
>lcl|NT_011630.14_5887430_5895830_1_3461_3_h3
-GGTTGTAAACA--C-TG-TT-TTTGTAGAATCCG---GAAAGGAACA-TTTGGGAGCT-
TTTTG-AGACCTATGG---T-G-AAAAA--CCAAATA-T-CCCC------AGTT---AAA
TTAA-AAGGAAG-C-TG---TCTGTG-AAACTGC-TTTACAATGTG-TGCATGAATTCAA
CAGAG-TTAAACC-TTA-CTTTTGTTTCAG-CA
>lcl|NT_011630.14_5896014_5901813_1_5631_3_h3
-GGTTGAGAACA--C--T-CT-TTTGTATGATCTG---CAATGGGGAA-TTTGGGAGCT-
CATTC-AGGCCTATAG---T-G-AAAAA--CTGAATA-T-CTTG------AGAT-AAAAA
CTAG-AAAGAAC-C-TA---TGTGTG-AAAATGC-TTTGCAATTTG-TGCATTCTTCTCA
CAGAG-TTAAACA-TTT-CCTTTCATAGA----
>lcl|NT_011630.14_5908336_5909013_1_375_3_h3
-GGTTGGAAACA--C-TC-TT-TTTATAAGATCTG---CAAAGACACA-TTTGGGAGTC-
CATTT-AGGCTTATAG---T-G-AAAAA--CCGAACA-T-CTCC------ACAT-AAAAA
CTAG-AAGGAAG-G-TA---TCTGTG-AAATCGG-TTTGCTATGTG-TGATTAAATCTCA
CAGAG-TTAAACT-GTT-GTTTTGTTTCAG-CA
>lcl|NT_011630.14_5911462_5913000_1_51_3_h3
-GGTTGGAATCG--C-TC-TT-TTTGTAGAATATG---CAAAGGGACA-TTTTTGAGCC-
CATTG-AGTCCTAAGG---T-G-AAAAA--GTGAATA-T-CCCC------AAAT-AAAAA
CTAG-AAAGAAG-C-TA---TCTGTG-AAACTCC-CTTGTGATATT-TAGATTCATCTCA
CAGAG-TTAAACC-TTT-CTTTTGATTCAA-CA
>lcl|NT_011630.14_5896014_5901813_1_2369_3_h3
-GTTTGGAAACT--C-TC-TT-TTTGCAGTATAGG---TGAAGGGACA-TTAGGGAGTC-
TACTG-AGGCTTTTAG---T-G-AAAAG--CAACATA-T-CCCC------AGAA-AAAAA
CTAG-GAAGAAG-C-TA---CCTATG-AAACTGC-TTTCTGTTGTG-GGCATTGATTTTG
CAGAG-TTAAACC-ATT-CTTTTGATTCAA-CA
>lcl|NT_011630.14_5896014_5901813_1_2026_3_h3
-GGTTGGAAACA--C-TC-TT-TTTGTAGAATCTG---TGAATGAACA-TTTGGGAGCC-
TATTG-AAGCCTAGAG---A-G-TAAAA--TGGAATA-T-CTTC------ATAC-GAAAA
TTAG-AAAGAAA-C-TA---TTTGTG-AAACTGC-ATGGCTAAGGG-TGCTTTCCTGTCA
CAGAG-GTAAACAGTTC---TTTGATTCAG-CA
>lcl|NT_011630.14_5896014_5901813_1_3056_3_h3
-GGTTGGAAAAA--C-TC-TT-TTTGTAGGATCTG---CATAGGGACA-CTTTGTAGCC-
CATTG-AGACCTAA-A---T-A-AAAAG--CTGAATA-T-CCCCAGAAAAAAAA-AAAAA
CTAG-AAAGAAG-C-TA---TCTGTG-AAACTGC-CTTGGGATGTG-TGCATTTATCTCA
GAGAG-ATAAAAC-TTT-CTTTTAATTCAA-CA
>lcl|NT_011630.14_5887430_5895830_1_6141_3_h3
-GATTGAAAACG--A-TC-TT-CTTGTACAATCTG---GGAAGGGACT-TTTAGGAACCA
CTTTG-GGGCTTAACG---A-G-AAAAT--CTGAACA-T-CCCC------AGAT-AAAAA
CTAG-AAAGAAG-A-TA---TATGTG-AAACCAT-GTAGTGATGTG-TGCATTCATCTCT
CATAG-ATAAAAA-TTT-ATTTTGATTCAG-CA
>lcl|NT_011630.14_5896014_5901813_1_479_3_h3
-GGTTGGAAACA--C-TC-TT-TTTGTAGAATCCG---TGAACAAACA-TTTGGGAGCC-
CATTG-AGGCCTACAG---C-A-AAAAG--CAGAATA-T-CCCC------AGAT-AAAAG
CTAG-AAAGAGC---TA---TCTGTG-AAACTGC-TTTGTGATGTG-TGTATACATCTCA
CAGAA-GTAAACC-TTC-CTTTTGATTCAG-CA
>lcl|NT_011630.14_5887430_5895830_1_4255_3_h3
-GTTTGGAAACA--C-TTTTT-TTTGTAGAATCTG---TGAAGGGATA-TTTGGGAGTC-
CATTG-AGGCTTATAG---T-G-AAGAA--CCAAATA-T-CCCT------GGAT-AAAAA
CTAG-AAAGAAG-CTATCTATCTGAG-AAACAGC-TTTGGTATGTG-TGCATTCATCCCA
CAGAG-ATAAAG--TTT-CTTTTGATTCAG-CA
>lcl|NT_011630.14_5887430_5895830_1_2958_3_h3
-GGTTGGAAACA--C-TC-CT-ATTATACAATCTG---CAAAGGAACA-TTTCGGAGCC-
CATTG-AGGCCTATAT---C-G-AAAAA--AAGAATA-T-CCCC------AGAT-GAAAG
CTAC-AAAGAAG-C-TA---ACTGTG-AAACTGC-TTTGCAGTCTG-TGCATTCACTACA
CAGCA-TTAAACT-TTT-CTTTTGATTCAG-CA
>lcl|NT_011630.14_5896014_5901813_1_997_3_h3
-GGTGGGAAATA--C-TC-TT-TATGTACAATCTG---CAAATAAACA-GCTGGGAGCT-
CATTG-AGGTCTATAG---T-G-AAAAA--CCGAATA-T-CCCC------ATAT-AAAAA
TTAG-AAAGAAG-C-AA---TTTGTG-AAACTGC-TTTGCTATGTG-TGATTTCATCTCA
CAGAG-GTGAAGA-GTT-CTTTCGATTCAC-TA
>lcl|NT_011630.14_5887430_5895830_1_8204_3_h3
-TGTTGGAAAAA--C-TC-TT-ATTGTAGAATCTA---TGCAGGGACA-TATGAGAGCC-
CATTG-AGGCCTACAG---TGA-AAAAA--AAGAATA-T-CCCC------AGAT-AAAGG
CTAT-AAAGAAG-C-TA---TCTGTG-AAACCGC-TTTTTGATGTG-TGAATTCATCTCA
CAGAG-TTAAACC-TTC-TTTTTGATTCGG-CA
>lcl|NT_011630.14_5887430_5895830_1_424_3_h3
-GGGTGAAAACC--C-TC-TT-TTTGTAGAGTCTA---AGAATGGACA-TTTCTGAACC-
CACCA-AAACCTGTAG---T---GAAAA--GCAAATG-T-CCCA------TGAT-AAAAA
CTAG-AAAGAAT-C-CA---TCTGTG-AAACTGC-TTTGTGAAGTG-AGCATTCAGCTCA
CAGAG-TTAAACC-TTT-CTTTGGATTCAG-CA
>lcl|NT_011630.14_5896014_5901813_1_2197_3_h3
-GTTAGGAAACA--C-TC-TT-TTTGCAGGATTGG---CAAAGGGACA-TTATGGAGCC-
TATTG-AGGCCTATAG---T-G-AAAAA--CCAAATA-T-TCCC------ATAT-AAAAA
TTAC-AAAGAAG-G-TA---TTTTTG-AAACTGC-TTGGCTATGTG-TGCTTTCATCTCA
CAGAA-GTAAACA-GTT-CTTTTGATTCAG-CA
>lcl|NT_011630.14_5887430_5895830_1_8033_3_h3
-TGTTGGAAACA--C-TC-TT-TTTGTAGGATCTG---TGAAGGACCA-TTTGGAAGCC-
CATTG-AGGCCTATAG---T-G-AAAAA--CCAAATA-T-CACT-------GAT-AAAAA
CTAG-AAAGAAG-C-TA---TGTGTG-AATCTGC-TTTGCAATGCA-GGCACACCTCTCA
CAGGG-TGAAACC-TTT-CTTTTGATTCAG-CA
>lcl|NT_011630.14_5901915_5905827_1_1935_3_h3
-GGTTGTAAACA--C-TT-TT-TTTGTAAAATCCG---CGAAGGGACA-TTTGGGATTC-
CATTG-AAGCCTGTAG---T-G-AAAAA--CCAAATA-T-CCTC------AGAT-AAAAA
CAAT-AAAGAAG-C-TA---CCTGTG-AAACTAC-TTTGTGAGGTG-TGCATTCCTCTCA
CAGAG-TTAAATC-TTT-TTTTAGATTCAG-CA
>lcl|NT_011630.14_5909147_5910333_1_850_3_h3
-GGTTAAAAGCA--G-TC-TT-TTAGTAGAATCTA---AAAATGGCCT-TTTCTGACCC-
-ACTG-AGGCCTCTGG---T---GGAAA--TGAAATA-T-CCAC------TCAT-AAAAA
CTAA-AAATGGT-C-TA---TCTGTA-AAACTGC-TTTGTGATGTG-CTGATTCAGCTCA
CAGAA-TTCAATA-CTT-CTTTTGTTTCAG-CA
>lcl|NT_011630.14_5901915_5905827_1_389_3_h3
-GGTGGGAAACA--C-GC-TT-TTTGTAGAATCTG---CAAAGGAACA-TTTTGGAGCC-
CTTTG-AAGTGTATAG---G-G-AAAAA--TCAAGTA-C-CTTC------AGAT-AAAAA
CTAG-AAAGAAG-C-TA---TCTGTG-AAACCAC-TTTGTGACGTG-TGGATTCATCTCA
CAGAG-TTCAATT-TTT-CTTTTGATTCAC-CA
>lcl|NT_011630.14_5901915_5905827_1_733_3_h3
-GGTTGAAAACA--C-TC-CT-TTTGTAGAATCTG---TGAAGAAATA-TTTGGAAGCT-
TATTG-AGGCCTAAAG---T-G-AAAAA--CAAAATA-T-CCCG------AGA--AAAAA
CTAG-GAAGAGG-G-TA---TCTGTG-AAACTGC-TTTGTGATGTG-TGCATTCATCACA
AAGAG-TTAAACC-TTT-CATTCAATTCAG-CA
>lcl|NT_011630.14_6060207_6090881_1_30233_4_m1
-GATTTGAAACG--C-TC-TT-TTTATAGTATCTG---CAAGTGGATA--TTTGGAGCT-
CTTTC-AGGCATATTG---T-G-GAAAT--GGAAATA-T-CTTC------ACAT-AAAAC
CTAC-ACAGAAG-C-AT---TCTGAG-AAACTTC-TTTGCTATGTG-TGCATTTATCTCA
CAGAG-TTGAAAT-TTT-CTTTTGATGGAG-CA
>lcl|NT_011630.14_6060207_6090881_1_28367_4_m1
-GATTGGAAACA--G-TC-TT-TTCATAGAATCTG---CACAGGGATA--TTTGTGAGC-
CTTTG-GGGCCTAGTG---T-G-GAAAA--GGAAATA-T-CTTC------ACAT-AAAAA
CTAC-ACAGAAG-C-AT---TCTGAG-AAACTTC-TTTGCAATGTG-TGCATTCATCTCA
CAAAG-TTGAAGG-TTT-CTTCTGATGGAG-CA
>lcl|NT_011630.14_6060207_6090881_1_30062_4_m1
-GTTTTGAAACA--C-TC-TT-TTCATGAAATCTA---CAAGTGGATA--TTGGGAGCC-
CTTTA-GGGCCTACTG---T-G-GAAAA--GGAAATA-T-CTTC------CCAT-AAAAA
CTAC-ACTGAAG-C-AT---TCTGAG-AAACTTC-TTTGTGATGTG-TGCATTCATCTAA
CACAG-TTGAAGA-TTT-CTTTTGATGGAG-CA
>lcl|NT_011630.14_6098174_6112779_1_667_4_m1
-GATTTGAAACC--C-TC-TT-TTTGTACAGTTTG---CAACTGGACA--TTTGTAGTG-
CTTTG-AGGCCTATTG---T-G-GAAAA--GGAAATA-T-CTTC------ACAT-AAAAA
CTAC-ACAGAAG-C-AT---TCTGAG-AAACTTC-TTTGTGATGTG-TGCATTCATCTCA
CAGAG-TTGTACA-TTT-CTTTTGATTTAG-CA
>lcl|NT_011630.14_6060207_6090881_1_30404_4_m1
-TTTTGGAAACC--T-TC-TT-TTTGTAGAATCTG---CAAGTGGATA--TTTGGAGCT-
CTTTC-AGGCCTATAG---T-G-GAAAT--GGAAATA-T-CTTC------ACAT-AAAAA
CTAC-ACAGAAG-C-AT---TTTGAG-AAACTCC-TTTGTGATGTG-TGCATTCATCTCA
CAGAT-TTGAACC-TTT-CTTTTGATTGAG-CA
>lcl|NT_011630.14_6098174_6112779_1_500_4_m1
-GTTTTGAAACA--C----TTTTTTGTAGAATCTG---CAAGTGGATA-TTTAGACG---
AATTG-GGGCTTATTG---T-G-GAAAA--AGAAATA-T-CTTC------ACAT-AAAAA
CTAC-ACAGAAG-C-AT---TCTGAG-AAATTGC--TTGTGATGTT-TGCATTCATCTCA
CAGTG-TAGAACG-TTT--CTTTGGATTAG-CA
>lcl|NT_011630.14_6098174_6112779_1_1180_4_m1
-GTTTTGAATCT--C-TC-TT-TTTGGTGAATCTG---GAATTGGATA--TTTGGAGAC-
CTTTG-TGACCAATTT---T-G-GAAAA--AGAAATA-T-CTTC------ACAT-AAAAA
ACAC-ACAGAAG-C-AT---TCTGAG-AAATTTC-TTTGTGATGTG-TGCATTCATCTCA
CAGAA-CTGAAAC-TTT-CTTTAGATTGAG-CA
>lcl|NT_011630.14_6060207_6090881_1_29891_4_m1
-GTTTTGAAACA--C-TG-TT-TTTGTAGCATCTG---CAAGTGGATA--TTTGGAGCA-
CTTTG-AGGCCTATAA---T-G-GAAAA--GGAAATA-T-CTTC------ACAT-AAAAA
CTAC-ACAGAAG-C-AT---TCTGAG-AAACTTC-TTTGTGATATG-TGCATTCATCTCA
CAGAG-TGGAAGA-TAT-CTTTTGATGGAG-CA
>lcl|NT_011630.14_6098174_6112779_1_329_4_m1
-GTTTTGAAGCA--C-TC-TT-CTTGTAGAATCTG---CAATTGGATA--TTTAGAGCG-
CTTTG-GGTCCTATGG---T-T-GAAAC--GGAAATA-T-CTTC------ACAA-AAAAA
CTAC-ACAGAAG-C-AT---TCTGAC-AAACACC-TTTGCGATGTG-TACATTCATCTCA
CAGAG-TTGAAAC-TTT-CTTTTGATTGAG-CA
>lcl|NT_011630.14_6060207_6090881_1_29378_4_m1
-ATTTTGAATCT--C-TC-AT-TTTGAAGAATCTG---CAAGTGGATA-TTTGGAGGCG-
-TTTG-CAGCCTCTTT---T-G-GAAAA--GGAAATA-T-CTTC------ACAT-AAAAA
CTAA-CCTGAAG-A-AT---TCTGAG-AAACTTC-TTTTTGATGTG-TGCATTCATCTCA
CAGAG-TTGCATC-TTT-CTTTTGTTTGAG-CT
>lcl|NT_011630.14_6098174_6112779_1_160_4_m1
-GTTTTGAAACA--C----TC-TTCGAAAAACCTG---CAAGTGGATA--TTTGAAGCG-
CTTTG-AGGCTTATTG---T-G-GAAAA--GGAAATA-T-CTTC------ACAT-AAAAA
CTGC-AAAGAAG-C-AT---TCTGAG-AAACTTA-TTTGTGATGTG-TGCATTCTTCTCA
CATAG-TTGAAAC-TTT-CTTTTGTTTGAG-CA
>lcl|NT_011630.14_6098174_6112779_1_1009_4_m1
-GTTTTTAAACT--C-TC-TT-TTTGTAGAATCTG---CAAGTGGATA--TTTGGAGAC-
CATTA-TGGCCTAAGG---T-G-GAAAA--GGAAATA-T-CTTC------ACAT-AAAAT
CTAC-ACAGAAG-C-AT---TCTGAG-AAATTTC-TTTGTGATGTG-TGCATTCAACTCA
CAGAG-TTGAATC-TAC-CTTTTGATTGAG-CA
>lcl|NT_011630.14_6060207_6090881_1_29036_4_m1
-GTTTTGAAACA--C-TG-TT-TTTGTAGCATCTG---CAAGTGGATA--TTTGGAGCT-
CTTTG-AGGCCTATTG---A-A-GAAAT--GGAAATA-T-CTTC------ACAT-AAAAA
CTAC-ACAGAAG-C-AT---TGTGAG-AAACTTC-TTTGTGATGTG-TGCATTCATCTCA
CAGAG-TTGAACA-TTT-TTTTTATTTGAG-CA
>lcl|NT_011630.14_6060207_6090881_1_29549_4_m1
-GTTTTGAAACA--A-TC-TT-TTTGTAGAATCTG---CAAGTGGATA--TTTGGAGCA-
CTTTG-GGGCCTAGTG---T-G-GAAAA--GGAAATA-T-CTTC------ACAT-AAAAA
CTAC-ACAGAAG-C-AT---TCTGAG-AAACTTC-TTTGCATTGTG-TGCATTCGTCTCA
CAAAG-TTGAATA-TTT-CTTCTGATGGAC-CA
>lcl|FJ2WY_01679_02247_0_c2
CTTTCGCTTAGG--T-TG-TT-CTTGTGGAATTGG---CAAAGTGATA-TTTGAAAGCC-
CATAG-AGGGCTATGG---T-G-AAAAA--GGAAATA-T-CTTC------CGTT-AAAAA
CTGG-AAAGAAG-C-TT---TCTGAG-AAACTGC-TTTGTGTTCTG-TTAATTCATCTCA
CAGAG-TTACAAC-TTT-CCCTTCAAGAAG-C-
>lcl|FJ2WY_00072_02077_0_c2
CTTTCACGAAGG--C-TG-TT-CTTGTTAAATTTG---CAAAGTGATA-TTTGGAAGCC-
CATAG-AGGGCTATGG---T-G-AAATA--GGAAATA-T-CTTC------AGTT-AAACA
CTGA-AAAGAAG-C-TT---TCTGAG-AAACTAG-TCTTTGTTCTG-TTAATTCATCTCA
GAGAG-TTACAGC-TTT-CTCCTCAAGAAT-C-
>lcl|FJ2WY_00175_02676_1_c2
-TTTCTCTAAGA--C-TG-TT-CTTTTGGAATTTG---CAAAGTGATA-TTTGGAAGCC-
CAGGG-AGGGCTATGG---T-G-AAAAA---CAAATG-T-CCTA------GGTT-AAAAA
CTGG-AAAGAAG-C-TT---TCTGAG-AAACTGC-TTTGTGTTCTG-TTATTTCATCTCA
CAACG-TTACAGG-TTT-CCTCGCAAGAAG-C-
>lcl|FJ2WY_01086_01561_0_c2
CTTTCGCTTAGA--C-TG-TT-CTTGTGGAATTTG---AAAAGTGATA-CTTCGAAGCC-
CATGG--GAGCTATGG---T-G-AAAAA--GGAAATA-T-CTTT------CGTT--AAAA
CTGG-AAACAAG-A-TT---TCTGAG-AAACTGC-TTTGTGTTTTG-TTAATTCATCTCA
CAGAG-TTACAGC-TTT-CCCCTCAAGAAG-C-
>lcl|FJ2WY_00860_00374_0_c2
CTTTCGCTAATA--C-AC-TT-CTTGTGGAATTTG---CAAAGTTATG-TTTGGAAGCC-
CATAG-AGGGCTATGG---T-G--AAAA--GGAAATA-T-CTTC------CCAT-AAAAA
CTGG-AAAGAAG-T-TT---TCTCAG-AAACTGC-TTTTTGTTCTG-TTAATTCATCTCA
TAGAG-TTACAGC-TTT-CCCCTGAAGAA----
>lcl|FJ2WY_01600_01982_1_c2
-GTTCACTAGGG--G-TG-TT-CTTGTGGAATATG---CAAAGTGATA-TTTGAAAGCC-
AGTAG-AGGGCTATGG---T-G-AAAAA--GGAAATA-TGTCTC------AGTT-AAAAA
CTGG-AAAGAAG-C-TT---TGTGAG-AAACGAC-TTTGTGTTCAT-TTAATTCATCACA
CACAG-TTACAGT-TCT-CCCCTCAAGAAG-C-
>lcl|FJ2WY_02066_01490_2_c2
--TTCACTAAGA--C-TG-TT-CCTGTGGAATTTG---CAAGGTGATA-TTTGGAAGCC-
CATAG-AGGGATATGG---T-G-AAAAA--GGAATTA-T-CTTC------CGTT--AAAA
CTGG-AAAGAAG-CTTT---TCTGAG-CATCTGC-TTTGTGTTCTG-TTAATTCATCTCA
CAGAG-TTACAGC-TTT-CCCCTTAAGAAG--A
>lcl|FJ2WY_00685_02294_2_c2
--TTCCCTAAGA--C-TG-TT-CTTGTGGAATTTG---TAAAGTGATA-TATGGAAGCC-
CATAG-AGGGCTATGG---T-G-AAAAA--GGAAATA-T-CCTA------AGAT-AAAAA
TTGG-AAAGAAG-C-TT---TCTGAG-ATACTGC-TTTGTGTTCTG-TTAATGCATCTCA
CAGAG-TTACAGC-ATT-TCCCATAAGAAG-C-
>lcl|FJ2WY_00934_00161_0_c2
CTTTCGCTATGA--C-AG-TT-CTTGTAGAATTTG---CAAAGTGATA-TTTGGAAGTT-
CATAG-AGGGCTATGG---T-G-AAAAA--GGAAATA-T-CCTA------AGAT--AAAA
CTGA-AAAGAAT-C-TT---TCTGAG-AAACTGC-TTCGTGTTCTG-TTAATTCATTTCA
CAGAG-TTACAGC--TT-CTCCTCAAGAAG-C-
>lcl|FJ2WY_00225_02721_0_c2
CTTTCGCTATGG--C-TG-TT-GTTGTGGAAATTG---CAAAGTGATA-TTTGGAAGCC-
CATAG-AGGGCAATGG---T-G-AAAAT--GGAAATA-T-CCGA------AGAT-AAAAA
AAGA-AAAGAAG-C-TT---TCTGAG-AAACCGC-TTTTGTTTCTG-TTAGTTCATCTAA
CAGAG-TTACAGC-TTT-CCACTCAGGAAG-C-
>lcl|FJ2WY_00536_01522_1_c2
-GTTCACTAAGA--C-TA-TT-CTTGTGAAATTTG---CAAAAGGGTA-TTTGGAAACC-
CATAG-AGGACTATGG---T-G-ATAAA--GGAAATA-T-CTTC------CGTT-AAATA
CTGG-AAAGAAG-C-TT---TCTGAG-ATACTGC-CGTGTGTTCTA-TTAATACATCTCA
CAGAG-TTACAGC--TT-CCCCTCCAGAAG-C-
>lcl|FJ2WY_00995_02137_1_c2
-GTTCCCAAAGA--C-TG-TT-CTTGTGGGATTTG---CAAACTGATA-TTTGGAAACC-
AATAG-AGGGCAAGGG---T-G-AAAAT--GGAAATA-T-CCTA------AGAT-AAAAA
CAGA-AAACAAG-C-TT---TCTGAG-AAACTGC-TTTGCTTTCTG-TTAGTTCATGTCA
CAGAG-TTACAGC-GTC-CCTCTCAAGAAG-C-
>lcl|FJ2WY_00833_02094_0_c2
CTTTCGCTAAGA--C-TG-TT-CTTGTGGGATTGATTTTAAAGTGATA-TTTGGAAGCT-
TATAG-AGGGCTACAG---T-G-AAAAA--GGAAATT-A-CTTC------AGTT-AAAAA
CTGA-AAAGAAG-C-TT---TATGAG-AACCTGC-TTTGTGTTCTG-TTAATTCATATCA
CAGAG-TTACAGC-ATT-GCCCTCAAGAAG-C-
>lcl|FJ2WY_00906_00742_0_c2
CTTTCGCTAAGA--C-TG-TT-CTTGTGGAATTTG---CAAAGTGATA-ATTGGAAGAC-
CATAG-AGGTCTTTGG---T-G-AAAAA--GAATATA-T-CTTC------CCTT-ACAAA
CTGG-AAAGAAG-C-TT---TCTGAG-AAACTGC-TTTGTGTTCTG-TTAATTCATCTCA
CAGAG-TTACAGC-TTT-TCTCTTAAGAAG-C-
>lcl|FJ2WY_02019_02613_0_c2
CTTTCGCTAAGA--C-TG-TT-CTTGTGGAATTTG---CAAAGTGATA-TTTTGAAGCC-
CATAG-TGGGCTATGG---T-G-AAAAA--GGAGATA-T-CTTC------CGTT--AAAA
ATGG-AAAGAAC-C-TT---TCTGAG-AAACTTC-TTTGTGTTCTT-TTAATTCATCTCA
CAGCG-TTACAGC-TTT-CCCCTCAAGAAG-C-
>lcl|FJ2WY_00218_00996_1_c2
-GTTCACTAAGA--C-TG-TT-CTTGTGAAATTTG---CAAAGTTATA-TTTGGAAGCC-
CATAG-ACGTCTATGG---T-G-AAAGA--GGAAGTA-T-CCTA------AGAT-AAATA
ATGA-AAAGAAG-C-TT---TCTAAG-AAACTGC-TTTGTATTCTG-TTAATTCATCTCA
CAGAG-TTACAGC-TTTTTTCTTCAAGAAG-C-
>lcl|FJ2WY_00292_01504_1_c2
-TTTCTGTAAGA--A-TG-TT-CTTGTGAAATTTG---AAAAGTGATA-TTTAGAAGCC-
CAGAG-AGGGCTATGA-------AAAAT--GGAAATA-T-CCTA------AGAT-AAAAA
CTG--AAAGAAG-C-TT---TATGAG-AAACTGG-TTTGAGTTCTG-ATAATTCATCTCA
CAGAGATTACAAC-TTT-CCCCTTAAGAAG-C-
>lcl|FJ2WY_00501_02766_1_c2
-TTTCTCTAAGA--C-TG-TT-CTAGTGGAATTTG---CAAAGTCATA-TTTGTAAGTC-
CATAG-AGGGCTACGG---A-G-ACAAA--GGAAATA-T-CCTA------AGAT-AACAA
CTGA-AAAGAAG-C-TT---TCTCAG-AAACTGC-TTTGTGTTCCG-TTAATTCGTCCCA
CAGAG-TTACAGC-TTT-CCCCTCAAGAAC-C-
>lcl|FJ2WY_00194_00339_0_c2
CTTTCGCTAAGT--C-TG-TT-CTAGGGGAACTTG---CAAAGTGATA-TTTGGAAACC-
CATAG-GAGGCTATGG---T-G-AAAAA--GGCAATG-T-CTTC------CGTT-AAAAA
CTGG-AAAGAAG-C-TT---TCTGAG-AAACTCC-CATGTGTTCTG-TTAATACACCTCA
CCGAG-TTACAGC-TTT-CCCCTCAAGAAG-C-
>lcl|FJ2WY_01311_00515_0_c2
CTTTCGCTAAGA--C-TG-TT-CTTGTAGAATTTC---CAAAGTCATA-TTAGGATGAC-
CATAG-AGGGCTATTG---T-G-AAAAA--GGAAATA-T-TTTC------CGTT-AAAAA
ATGA-AAACCAG-A-TT---TCTGAA-AAACTGC-CTTGGGTTCTT-TTAATTCATCTCA
CAGAG-TTACAGC-TTT-CCCTTCAAGAAG-C-
>lcl|FJ2WY_00436_01228_0_c1
CTTTCGCTAAGG--C-TG-TT-CTTGTGGAATTGG---CAAAGGGATA-TTTGGAAGCC-
CATAG-AGGGCTATGG---A-G--AAAA--GGAAATA-T-CTTC------CGTT-CAAAA
CTGG-AAAGAAG-C-TT---TCTGAG-AAACTGC-TCTGTGTTCTG-TTAATTCATCTCA
CAGAG-TTACATC-TTT-CCCTTCAAGAAG-C-
>lcl|FJ2WY_01887_02501_0_c1
CTTTCGCTAAGG--C-TG-TT-CTTGTGGAATTGG---CAAAGGGATA-TTTGGAAGCC-
CATAG-AGGGCTATGG---T-G-AAAAA--GGAAATA-T-CTTC------CGTT-CAAAA
CTGG-AAAGAAG-C-TT---TCTGAG-AAACTGC-TCTGTGTTCTG-TTAATTCATCTCA
CAGTG-TTACATC-TTT-CCCTTCAAGAAG-C-
>lcl|FJ2WY_01159_01007_1_c1
-TTTCCTTAAGG--C-TG-TT-CTTGTGGAATTGG---CAAAGGGATA-TTTGGAAACT-
CTTAG-AGGGCTACGG---T-G-AAAAA--GGAAATA-T-CTTC------CGTT-CAAAA
CTGG-AAAGAAG-C-TT---TCTGAG-AAACTGC-TCTGTGTTCCG-TTAATTCATCTCA
CAGAG-TTACATC-TTT-CCCTTCAAGAAG-C-
>lcl|FJ2WY_01490_02608_0_c1
CTTTCGCTAAGG--C-TG-TT-CTTGTGGAATTGG----CTAGGGATA-TTTGGAAGCC-
CTTAG--AGGCTATGG---T-G-AAAAA--GGAAATA-T-CTTC------CGTT-CAAAA
CTGG-AAAGAAG-C-TT---TCTGAG-AAACTGC-TCTGTGTTCTG-TTAATTCATCTCA
CAGAG-TTACATC-TTT-CCCTTCAAGAAT-C-
>lcl|FJ2WY_00280_00634_0_c1
CTTTCGCTAAGG--C-TG-TT-CCTGTGTAATTGT---CAAAGGGATA-TTTGGAAGAC-
CGTAG-AGGTCTATGG---T-A-AAAAA--GGAAATA-T-CTTC------CGTT--CAAA
CCGG-ATAGAAG-C-TT---TCTGAG-AAACTGC-TCTGTGTTCTG-TTAATTCATCTCA
CAGAG-TTACATC-TTT-CGCTTCAAGAAG-C-
>lcl|FJ2WY_00458_02919_0_c1
CTTTCGCTAAGG--C-TG-TT-CTTGTGGAATTGG---CAAAGGGATA-TTTGGAAGCC-
TGTAG--AGGCTATGG---T-G-AAAAA--GGAAATA-T-CTTC------CGTT-CAAAA
CTGG-AAAGAAG-C-TT---TCTGAG-AAACTGC-TCTGTGTTCTG-TTAATTCATCTCC
CAGAG-TTACATG-TTT-CCCTGCAAGAAG-C-
>lcl|FJ2WY_01296_02836_0_c1
CTTTCGCTAAGG--C-TG-TT-CTTGTGGAATTGG---CAAAGGGATA-TTTGGAAGCC-
CTTAG-AGGTCTATGG---T-G-AAAAA--GGAAATA-T-CTTC------CGTT-CAAAA
CTGG-AAAGAAG-C-TT---TCTGAG-AAACTGC-TCTGTGTTCTG-TTAATTCATCTCA
CAGAG-TTACATC-TTT-CCCTTCAAGAAG-C-
>lcl|FJ2WY_00994_02543_0_c1
CTTTCGCTAAGG--C-TG-TT-CTTGTGTATTTGG---AAAAGGGATA-TTTGGAAGCC-
CATAG-AGGGCTACGG---T-C-AAAAA--GGAAATA-T-CTTC------CTTT-CAAAA
CTGG-AAAGAAG-C-TT---TCTGAG-AAACAGC-TCTGTGTTCCG-TTAAATCATCTCA
CAGGG-TTACATC-TTT-CCCTTCAAGAA----
>lcl|FJ2WY_01906_01657_0_c1
CTTTCGCTAAGG--C-TG-TT-CTTGTGGAATTGG---CAAAGGGATA-TTTGGAAGCC-
CGTAG--AGGCTATGG---T-G-AAAAA--GGAAATA-T-CTTC------CGTT-CAAAA
CTGG-AAAGAAG-C-TT---TGTGAG-AAACTGC-TCTGTGTTCTG-TTAATTCATCTCA
CAGAG-TTACATC-TTT-CCCTTCAAGAAG-C-
>lcl|FJ2WY_01819_01363_0_c1
TTTTCGCTAAGT--C-TG-TT-CTTGTGGAATTGG---CAAAGGGATA-TTTGGAAGCC-
CATAG-AGGACTATGG---T-G-AAAAA--GGAAATA-T-CTTC------CGTT-CAAAA
CTGG-AAAGAAG-C-TT---TCTGAG-AGACTGC-TCTGTGTTCTG-TTAATTCATCTCA
CAGAG-TTACATC-TTT-CCCTTCAAGAAG-C-
>lcl|FJ2WY_00804_00242_0_c1
CTTTCGCTAAGG--C-TG-TT-CTTGTGGAATTGG---CAAAGGGATA-TTTGGAAGCC-
CATAG-AGGGCTATGG---T-G-AAAAA--GGAAATA-T-CTTC------CGTT-CAAAA
CTGG-AAAGAAG-C-TT---TCTGAG-AAACTGC-TCTGTGTTCTC-TTAATTCATCTCA
CAGAG-TTACCTC-TTT-CCCTTCAAGAAG-C-
>lcl|FJ2WY_00567_00368_0_c1
CTTTCGCTAAGG--C----TT-CTAGTGGAATTGG---AAAAGGGATA-TTTGTAAGCC-
CATAG-AGGGCTATGG---T-G-AACAA--GGAAATG-T-CTTC------CGTT-CAAAA
CTGG-AAAGAAT-C-AT---TCTGAG-AAACTGC-TCTGTGTTCTG-TTAATTCATCCCA
CAGAG-TTACATC-TTT-CCCTTCAAGAAA-C-
>lcl|FJ2WY_00643_00613_0_c1
CTTTCGCTAAGG--C-TG-TT-CTTGTGGAATTGG---CAAAGGGATA-TTTGGAAGCC-
CATAG-AGGGCTATGA---T-G-AAAAA--GGAAATA-T-CTTC------CGTT-CATAA
CTGG-AAAGAAG-C-CT---TCTGAG-AAACTGC-TCTGTGTTCTG-TGAATTCATCTCA
CAGAG-TTACATC-TTT-CCCTTCAAGAAG-C-
>lcl|FJ2WY_00665_03056_1_c1
-CTTCGCTAACT--C-TG-TT-CTTGTGGAATTGG---CAAAGGGATA-TTTGGAAGCC-
CATAG-AGGGCTATGG---T-G-AAAAA--GGAAATA-T-CTTC------CGTT-CAAAA
CTGG-AAAGAAG-C-TT---TCTGAG-AAACTGC-TCTGTGTTCTG-TTAATTCATCTCA
CAGAG-TTACATC-TTT-CCCTTCAAGAA----
>lcl|FJ2WY_01518_03288_0_c1
CTTTCGCTAAGG--C-TC-TT-CTTGTGGAATTGG---CAAAGGGATG-TTTGGTAGCC-
CATAG-AGGGCTATGG---T-G-AAAAA--AGAAATA-T-CTTC------CATT-CAATA
CTGG-AAAGAAG-C-TT---TCTGAG-AAACTGC-TCTGTGTTCTG-TTAATTCATCTCA
CAGAG-TTACATC-TTT-CCCTTCAAGAAG-C-
>lcl|FJ2WY_00718_01116_0_c1
CTTTCGCTAAGG--C-TG-TT-CTTGTGGAATTCG---CAAAGGGATA-TTTGGAAGCC-
CATAG-TGGGCTATGG---T-G-AAAAA--GGAACTA-T-CTTC------CGTT-CAAAA
CTGG-AAAGAAG-C-TT---TCTGAG-AAACTGC-TCTGTGTTCTC-TTAATTCATCTCA
CAGAG-TTACATC-TTT-CCCTTCAAGAAG-C-
>lcl|FJ2WY_01108_01410_0_c1
CTTTCGCTAAGG--C-TG-TT-CTTGTGGAACTGG---CAAAGGGATA-TTTGGAAGCC-
CATAG--AGGCTATGG---T-G-AAAAA--GGAAATA-T-CTCT------GGTT-CAAAA
CTGG-AAAGAAG-C-TT---TCTGAG-AAACTGC-TCTGTGTTCTG-TTATTTCATCTCA
CAGAG-TTACATC-TTT-CCCTTCAAGAAG-C-
>lcl|FJ2WY_00968_00168_0_c1
CTTTCGCTAAGG--C-TG-TT-CCTGTGGAATTGG---CAAAGGGATA-TTTGGAAGCC-
CATAG-AGGGCTATGG---T-G--AAAA--GGAAATA-T-CTTC------CGTT-CAAAG
CTGG-AAAGAAG-C-TT---TCTGAG-AAACTGC-TCTGTGTTCTG-TTAATTCATCTCA
CAGAG-TTACATG-TTT-CCCTTCAAGAAG-C-
>lcl|FJ2WY_01667_01618_1_c1
-TTTCTCTAAGG--C-TG-TT-CTTGTGGAATTGG---CAAAGGGATA-TTTGGAATCT-
CATAG-AGGGCTATGG---T-G-AAAAA--GGAAATA-T-CTTC------CGTT-CAAAA
CTGG-AAAGAAT-C-TT---TCTGAG-AAACTGC-TCTGTGTTCTG-TTAATTCATCTCA
CAGAG-TTACATC-TTT-CCCTTCAAGAAG-C-
>lcl|FJ2WY_01758_02960_0_c1
CTTTCGCTAAGG--C-TG-TT-CTTGTGGAATTGG---CAAAGGGATA-TTTGGAAGCC-
CATAG-AGGGCTATGG---T-G-AAAAA--GGAAATA-T-CTTC------CGTT-CAAAA
CTGG-AAAGAAG-C-TT---TCTGAG-AAACTGC-TCTGTGTTCTG-TTAATTCATCTCA
CAGAG-TTACATC-TTT-CCCTTCAAGAAG-C-
>lcl|X8rightI_FJ2WY_01008_01921_177_1_c4
-GTTCCCTAAGA--C-TG-TT-CTTGTGGAATTTG---GAAAGTTATA-TTTGGAAGCC-
CATAG-AGGGCTGTGG---T-G-AAAAT--GGAAATATT-TTTC------AGAT-AAAAA
CTGG-AAAGAAG-C-TT---TCTGAG-AAACTGC-TTTGTGATGTG-TGACTTCCAGTCA
CTGAG-TTACATT-TGT-ATTTTCGTGGAG-C-
>lcl|FJ2WY_01361_00202_183_1_c4
-GTTCGCTAAGA--C-TG-TT-CTTGTGGAATTTG---CAAACGGATA-TTTGGAAACC-
AGTAG-AGGCCTATGG---T-G-AAAAA--GAAAGTA-T-CCTC------AGAT-GAAAT
CTGG-AAAGAAG-C-TT---TCTGAG-AAAATGC-TTTGTGACATG-TGATTTCCACACA
CAGAC-TTAGAGC-TGT--ATTTCGAGGAG-CT
>lcl|FJ2WY_00670_01826_176_1_c4
-GTTCTCTAAGA--C-TG-TT-CTTGTGGAATTTG---CAAAGGGATG-TTTGGAAGCC-
CATAG-AGGCCTATGC---T-G-AAAAA--TAAAATA-T-CCTC------AGAT-GAAAA
CTGG-AAAGAAG-C-TT---TCTGAG-AAAGTGC-TTTGTGATATG-TGACTTCCACTCA
CTGAG-TTACAGC---TGAATTTCGTGGAG-C-
>lcl|FJ2WY_01782_01715_177_1_c4
-GTTCTCTAAGA--C-TG-TT-CTTGTGGAATTTG---CAAACGGATA-TTTGGAAGCA-
AAAAG-AGGCCTACGG---T-G-AAAAA--GAAAATA-T-CCTC------AGAT-GAAAA
CTGG-AAAGAAG-C-TT---TCTGAG-AAACTTC-TTTGTGATGTG-TGACTTCCATTCA
CTGAG-TTACAGC-TGT--ATTTCGTGGAG-C-
>lcl|FJ2WY_00726_02620_178_1_c4
-GTTCACTAAGA--C-TG-TT-CTTGTGGAATTTG---CAAAGTGATA--TTTGAAGCC-
CATAG-AGGGCAACTG---T-A-AAAAA--CGATATA-T-CTTC------AGTT-GAAAA
CTGA-AAAGAAG-C-TT---TCTGAG-AAACTGC-TTTGTGATATG-TAACTTCCACTCA
CTGTG-TTACAGC-TGT-ATTTCGTACAGG---
>lcl|FJ2WY_00837_01970_177_1_c4
-GTTCACTAAGA--C-AG-TT-CTTGTGGAATTTG-CAAAAGGGGATA-TTTGGAAGCC-
CACAG-AGGCCTATGG---T-G-AAAAA--GCAAATAAA-ACTC------AGAA-GAACA
CTGG-AAAGAAG-C-TT---TCTGAG-AAACTGC-TTTTTGATGTG-TGACTTCCACTCA
CTGAG-TTACAGA-TGT--ATTTCATGGAG-C-
>lcl|FJ2WY_00634_00393_176_1_c4
-GTTCGTTAATA--C-TG-TT-CTTGTGGAATTTG---AAAAGTGATA-TTTGGAAGCC-
CATTG-AGGGGTATGG---T---GAAAA--GAAAATA-T-CCTC------AGAT-AAAAA
CTGG-AAAGAAA-T-TT---TCTGAG-AAAGTAC-TTTGTGATGTG-TGACTTCCACTCA
CTGAG-TAACTGC-TGT--ATTTCGTGGAG-C-
>lcl|FJ2WY_01946_01569_183_1_c4
-GTTCATTAAGA--C-TG-TT-CCTGTGGAAT-TG---CAAAGTGATA-TATGGAAGCC-
CATAG-AGGGCTATGG---T-G-AAGAA--GGATATA-T-CTTC------AGTT-AAAAA
CTGA-AAAGAAG-T-TT---TCTGAG-CAACTAC-TCTGTGATATG-TGACTTCTACTCA
CAGAG-TTACAGC-TGT--ATTCCGTAGAG-C-
>lcl|FJ2WY_01847_02099_178_1_c4
-GTTCGCTAAGA--C-TG-TT-CTTGTGGAATTTA---CAAAGGGATA-TTTGGAAACC-
CATAG-ACGCCTATGG---T-G-AAAAAAGAAAAATA-T-CCTC------AGAT-GAAAA
CTGG-AAAGAAG-C-TT---TCTGAG-AAACTGC-TTTGTGATGTG-TGACTTCCACTCA
CTGAG-TTACAGC-TGT-ATTTTTGTGGAG-C-
>lcl|FJ2WY_01329_01596_175_0_c4
CTTTCACTAAGA--C-TG-TT-CTTCTGGAATTTG---CAAAGTGATA-TTTGGAAGCC-
CATGG--ATGCTATGG---T-G-AAAAG--AGAAATA-T-CCTC------AGAT-AAAAA
CTGG-AAAGAAG-C-TT---CCTGAG-AAACTTC-TTTGTGATGTG-TAACTTCCACTCA
CTGAG-TTACAGC-TGT--ATTTCATGGAG--A
>lcl|FJ2WY_01892_02420_176_0_c4
CTTTCGCTAAGA--C-TG-TT-CCTGCTGTATTTT---CAAAGTGATATTTTTGAAGCC-
CATAG-AGGGCTACGG---T-GAAAAAA--GGATATA-G-CTTC------AGTT-AAAAA
CTG--AAAGAGG-C-TT---TCTGAG-AATCAGT-TTAGTATTATG-TGACTTCCACTCA
CTGAG-TTACAGC-TGT--ATTTCCTAGAG-C-
>lcl|FJ2WY_00668_00422_176_0_c4
CTTTCACTAAGA--T-TG-TT-CCTGTGGAATTTG---CACAGGGATA-TTTGGAAGCC-
CATGG-AATGCTATGG-----GAAAAAA--GAAATTA-T-CCTC------AGAT-AAAAA
CTTG-AGAGAAG-C-TT---TGGGAGAAAACTGC-CTTGTGATGTG-TGACTTCCACTCA
CTGAG-TTACAGC-TGT--ATTTCGTGGAG-C-
>lcl|FJ2WY_00806_00366_175_0_c4
CTTTCGCTAAGA--C-TG-TT-CTTCTTGTATTTT---CAAAGTGATA-TTTTGAAGCC-
CATAG-AGGGCTACGG---T-G-AAAAA--GGATATA-G-CTTC------AGTT-AAAAA
ACTG-AAAGAGG-C-TT---TCTGAG-AAACGGT-TTAGTATTATG-TGACTTCCACTCA
CTTAG-TTACAGC-TGT-A-TTTCCTACAG-C-
>lcl|FJ2WY_00612_00749_186_0_c4
CTTTCGATCAAA--G-TG-TT-CTTCTGGAATTTG---CAATGTGATA-TTTGGGAGCC-
CTTAG-AGGGCTATCG---T-G-AAAAA--AGGTATA-T-CTTC------AGTT-AAAAA
CTGA-AAAGAAG-G-TT---TCTGAG-AAACTGC-TTTTTGATATA-TGACTTCCACTCA
CTGAG-TTACAGC-TGT--ATTTCGTAGAGGT-
>lcl|FJ2WY_01036_00848_183_2_c4
--TTCAGTAAGA--C-TG-TT-CTTGTGGAATTTG---CAAAGTGATA-TTTGGAAGCC-
CTTAG-AGGCCTATGG---T-G-AAAAA--GAAAATA-T-CCTG------AGAT-GAAAA
CTGG-AAAGAAG-C-TT---TCTGAG-AAAATGC-TTTGTGATGTG-GGATTTCCACTCA
TTGAG-ATTTAGC-TGT--TATTCGTGAAG-CT
>lcl|FJ2WY_00637_01580_175_2_c4
--TTCGCTAAGA--C-TG-TT-CTTGTGGAATTTG---CAAAGGGATA-TTTGGAAAC--
CATAG-AGACCTTTGT---T-T-AAAAA--GAAAATA-T-CCTC------AGGT-GAAAA
CTGG-AAAGAAG-A-TT---TCTGAG-AAACTGC-TTTGTGATGGG-TGACTTCCACTCA
CTGAA-TTACAGC---TGCATTTCCTGGAG-CT
>lcl|FJ2WY_01177_02415_190_0_c4
CTTTCGATAAGA--G-TG-TT-CTTCTGGAATTTG---CAAAGTGATA-TTTGGAAGCC-
CTTAGAAGGGCTATGG---T---GAAAA--AGGTATA-T-CTTC------AGTT-AGAAA
CTAA-AAAGAAG-G-TT---TCTGAG-AAACTGC-TTTTTGATATA-TGACTTCCATTCG
CTGAG-TTACAGC-TGT--ATTTCATAGAG-TT
>lcl|FJ2WY_00882_00512_181_0_c4
CTTTCGCTCAGA--C-TG-TT--TTGTGAAATTTG---CAGAGGGATA-TTTGGAAACC-
AATGG-AGGGCTATGG---T---CAAAA--GGCAAAA-T-TCTC------AGAT-AACAA
CTGG-AAAGAAG-C-TT---TCTGAG-AAACTGC-TTTGTGATGTC-TGAGTTCCACTCA
CTAAG-TTACAGC-TGT---ATTTGTGGAG-C-
>lcl|FJ2WY_00739_02095_177_1_c4
-GTTCGTGAAGA--C-TG-TT-CTTGTGAAATTTG---CAAAGGGATG-TTTGGAAGCC-
TATAG-TGGCCTATGG---T-G-AAAAAAGAAAAACA-A-CCTC------AGAT-GAAAA
CTGG-AAAGAAG-C-TT---TCTGAG-AAACTGC-TTTGTTATGTG-TGACTTCCACTCA
CTCAG-TTACAGC-TGT-ATTTTCGTGGAG-AT
>lcl|FJ2WY_00178_02327_183_1_c4
-GTTCGCTAAGA--C-TG-TT-CTTGTGGCATTTG---CAAAGGGATA-TTTGGAAGCC-
CATAG-AATCCTATGG---T-G-AAAAA--GAAAGTA-T-CCTC------AGAT-GAAAA
CTGG-AAAGAAG-A-TT---TCTGAG-AAACTGC-TTTGTAATGTG-TCACTTCCACTCA
CTGAG-TTACAGC-TGT--ATTTCCTGGAG-C-
>lcl|FJ2WY_01482_02363_184_2_c3
-GTTTGCTAGCC--T-TA-TT-TCTGTGGGATCTG---AGAACTGATA-TTTGGAATCC-
CTTTG-AAGACTATAG---G-G-CCAAA--GGAAACA-T-CTTC------CGATAAAAAA
TGAG-AAAGAAG-C-TT---CCTGAG-AAACTTC-TTTGTGATCTG-TGAATTCATCTCA
CAGAG-TTACAGC-TTTCCCCCTCAAGAAG-C-
>lcl|FJ2WY_01139_01229_178_2_c3
-GTTTGCTACCG--T-TA-TT-TCTGTGGAATCTG---AGAATTGATA-TTTTGGATCC-
CTTTG-AAGACTACAG---T-G-CCAAA--GGAAATA-T-CCCC------TGAT-ACAAA
TGAG-AAAGAAG-C-TT---TCTGAG-AAATTTC-TTTGTGATCTG-TGAATTCATCTCA
AAGGG-TTACAGC-TTT-CCCCTCAAGAAG-C-
>lcl|FJ2WY_00187_01778_174_0_c3
--CTTGCTAGCC--T-TA-TT-TCTCTGGATTTTG---AAAACTGTCA-TTTCGTAGCC-
TTTTG-AAGACTATAG---G-G-CCAAA--GGAAATT-T-CCTC------CAAT-AAAAG
CGAG-AAAGAAG-C-TT---TCTGAG-AAACTGC-TTTGTGTTCTG-TTAATTCATCTCA
CAAAG-TTACAGC-TCT--CCCTCAAGAAG-C-
>lcl|FJ2WY_01644_01771_184_1_c3
-GTTTGCTAGCC--T-TA-TT-TCTGTCGAATCTG---AGAACTGATA-TTTCTGGTTC-
CTTGG-AAGACTGTAG---G-G-CCAAA--GGAAATA-T-CCTC------CGAT-CAAAA
TGAG-AAAGAAG-C-TT----CTGAG-AAACTTC-TTTGTGATCTC-TGAATTCATCTCA
CAGAG-TTACAAC-TTA-CCCCTGAAGAAG-C-
>lcl|FJ2WY_00642_00954_178_1_c3
-GTTTATTAGCC--T-TA-TT-TCTGTGGAATCTG---AAAACTGATA-TTTCGGATCA-
CTTTG-AAGATTATAG---G-G-CCAAA--GGAAATA-T-CCTC------CGAT-AAAAG
GGAG-AAGGAAG-C-TT---TCTGAG-AAACTTC-TTTGTTTTCTG-TGAATTAATCTTA
CAGAG-TTACAGC-TTT-TCCATCAAGAAG-C-
>lcl|FJ2WY_01134_00084_177_1_c3
-GTCTGTTAGCC--T-TA-TT-TCTGTGGAATCTG---AGCACTGATA-TTTCGGATCC-
CTTGA-AAAACTAAAG---G-G-CCAAT--GGAAATA-T-CCTC------CGAT-CAAAA
TGAG-AAAGAAG-C-TT---TCTGAG-AAACTTC-TTTGTGATCTG-TGAATTCATCTCA
CAGAG-TTACACC-TTT-CCCCTCAAGAAG-C-
>lcl|FJ2WY_00483_01397_181_1_c3
-GTTTACTAACC--T-AA-TT-TCTGTGGGATCTG---AGAACTGGTA-TTTCGGATCC-
TTTTG-AAGACTATAG---G-G-ACAAA--GGAAATA-T-CCTC------CGTT-CTAAA
AGAG-AAAGAAG-C-TT---TCTGAG-AAACTTC-TTTGATATCTG-TGAATTCATGTTA
CAGAG-TTACAGC-TAT-CCCCTCAAGAAG-C-
>lcl|FJ2WY_01329_01596_175_1_c3
-GTTTACTATCC--T-TG-TT-TCTGTGGAATCTG---AGAACTGATA-TTTCCAAACC-
CTTTG-AAGAGTATAG---G-C-TCAAA--GGAAATA-T-CCTC------CGAT-CAAAA
TGAG-AAAGAAC-C-TT---TCAGAG-AAACTTC-TTGGTGATCTG-TGAATTCATCTCA
CGGAG-TTACAGT-TTT-CCCCTCAAGAAG-C-
>lcl|FJ2WY_00108_00036_177_1_c3
-GTTTGCTAGCC--T-TA-TT-TCTGTGGAACCTG---AGAACCGATA-TTTCGGATCC-
CTTTG-AGGACTGTAT---G-G-CCAAA--GGAAATA-T-CTTC------CGAT-CAAAA
TCAG-AAAGAAA-C-TT---TCTGAG-AAACTTC-TTTGTGATCTGATGAATTCATCTCA
CAGAG-TTATAGC-TTT--CCCTCAAGAAG-C-
>lcl|FJ2WY_00268_01505_177_1_c3
-GTTTTCTAGCC--T-TA-TT-TCTGTGGAACATG---AGAACTGATATTTTCGGATGC-
CTTTG-AAGACTATAG---G-G-GCAAA--GGAAATA-T-CCTC------CGTG-AAAAA
GGAG-AAAGAAG-C-TT---TTGTAG-AAACTTC-TTTGTGATCTG-TGAATTCATCTCA
CAGAG-ATACAGC-TTT-CACCTCAAGAAG-C-
>lcl|FJ2WY_00464_00878_179_0_c3
--CTTGCTTGCC--T-TG-TT-TCTGTGTTATCTG---ACAACTGATA-TTTCGGATCC-
CTTTG-AAGACTATAG---G-G-CCAAA--GGAAATA-T-CCTC------CCTT-CAAAA
TGAG-AAAGAAG-C-TT---TATGAG-AAACTTCTTTTGTGATCTG-TGAATTCATCTCA
CAGAG-TTACAGC-TTT-CCCCTCAAGAAG-C-
>lcl|FJ2WY_01030_02396_178_1_c3
-ATTTGCTAGCC--T-TA-CT-TCTGTGGAATCTG---AGAACTGATA-TTTTGGATCC-
CTTAG-GAGACTATAG---G-A-CCAAA--GGAAATA-T-CCTC------CGAT-CAAAA
TGAG-CAAGATA-C-AC---TCTGAG-AAACTTA-TTTGTGATCTG-TGAATTCATCTCA
CAGAG-TTACAGC-TCT-CCCCTGAAGAAG-C-
>lcl|FJ2WY_00830_02356_178_2_c3
-GTTGGCTAGCC--T-TA-TT-TCTGTGGAATCTG---AGAAATGTTA-CTTCGGATCT-
CTTTG-AAGACTATAG---G-T-CCAAA--GGAAATA-T-CCGC------CGCT-AAAAG
TGTG-AAAGAAG-C-TT---TCTGAG-AAACTTC-TTTGTGATCTG-TGAATTGATCTCA
CAGAG-CTACAGT-TT--CCCCTCAAGAAG-C-
>lcl|FJ2WY_00956_01167_177_1_c3
-GTTTTCTAGAC--T-TA-TA-TCTGTGGAATCTG---AGAACTGATA-TTTTGGATCC-
CTTTG-AAGTCTATAG---G-G-CCAAA--GGAAATA-T-CCTC------CAAT--TAAA
TGAC-AAAGAAG-G-TT---TCTGAG-AAACTTC-TTTGTGATCTG-TGAATTCATCTCA
CAGAT-GTACAGC-TTT-CCCCTGAAGAA----
>lcl|FJ2WY_01340_00256_175_1_c3
-GTTTGATTGCC--T-TA-TT-TCTATGGAATTGG---AGAAATGTTA-TTTTGGATCC-
CTTTG-AAGGCTATAG---G-G-CCAAA--GGAAATA-T-CTGC------CGCT-AAAAG
TGAG-AAAGAAG-C-TT---TCTGAG-AAACTTC-TCTGAGATCTG-TGAATTCATCTCA
CAGAA-TTACAGC-ATT-CCACTCAAGAAG-C-
>lcl|FJ2WY_00449_01138_175_1_c3
-GATTGGTAGGT--T-TA-TT-TCTGTGGAATCTG---AAAACTGATA-TTTCGGATCT-
CTTTG-AAGACTATAG---G-G-CCAAA--GGAAATA-T-CCTC------CGAT-CAAAA
TGAGAAAAGAAG-C-TT---TCTGAG-AAACTTC-TCTGTGATAAG-TGAATTCATCTCA
CAGAC-TTACAGC-TTT-ACCCTCAAGAAG-C-
>lcl|FJ2WY_00612_00749_186_0_c3
-GTTTGCTAGCC--T-AA-TT-TCTGTGGAATCTG---AGAACTGTTA--TTTGGGTCA-
ATTTG-AAGACTATAG---G-G-CCAAA--GGAAATA-T-CCGC------TGCT-GAAAG
TGAG-AAACAAG-C-TT---TCTGAG-AAACTTC-TTTGTGATCTG-TGAGTTCATCTCA
CAGAG-TTACAGC-TTTCCCTACAAAGAAG-C-
>lcl|FJ2WY_00632_02379_176_1_c3
-GTTTGCTACCC--T-TA-TT-ACTGTGGAATCTG---AGAACTGATA-TTTCGAATCC-
CTTGG-AAGACTATAG---G-G-CGAAA--GGAAATA-T-CCTC------CGAT-CTAAA
TGAG-AAAGAAG-CTTT---TTTGAG-AAACTTC-TTTGTGTTCTG-TGAATTCATCTCA
CAGTG-TTACAAC-TCT-CCCCTTGAGAAG-C-
>lcl|FJ2WY_00432_00463_174_0_c3
--CTTGCTAGCC--T-TA-TT-TCTCTGGATTTTG---AAAACTGTCA-TTTCGTAGCC-
TTTTG-AAGACTATAG---G-G-CCAAA--GGAAATT-T-CCTC------CAAT-AAAAG
CGAG-AAAGAAG-C-TT---TCTGAG-AAACTGC-TTTGTGTTCTG-TTAATTCATCTCA
CAAAG-TTACAGC-TCT--CCCTCAAGAAG-C-
>lcl|FJ2WY_00079_00243_184_1_c3
-GTTTGCTAGCC--T-TA-TG-TCTGTGAAATCTG---AGAACTGATA-TTTCAGATCC-
CTTGG-AAGACTATAG---G-G-CCAAA--GGAAACA-T-CCTC------CGAT-CAAAA
TGAG-AACAAAG-C-TT---TCTGAG-AAACTTC-TTTGTGATCTG-TGAATTCATCTCA
CACAG-TTACAGC-TTT-CCCCTCAAGAA----
